# Supplementary material for: The stem/progenitor landscape is reshaped in a mouse model of essential thrombocythemia and causes excess megakaryocyte production
Source: Sci Adv. 2020 Nov 25;6(48):eabd3139. doi: 10.1126/sciadv.abd3139 (PMC7688335; doi:10.1126/sciadv.abd3139)
Supplement: Table S1 [file abd3139_Table_S1.xlsx]

## Sheet: FILTERED
Supplementary Table 1- IPA canonical pathways for HSC cluster
filtered: -log(p-value) >2, z-score >1 or <-1
© 2000-2020 QIAGEN. All rights reserved.
Ingenuity Canonical Pathways	-log(p-value)	Ratio	z-score	Molecules
Superpathway of Cholesterol Biosynthesis	14.9	0.517	3.873	CYP51A1,DHCR24,DHCR7,FDFT1,FDPS,HMGCR,HMGCS1,HSD17B7,IDI1,LSS,MSMO1,MVD,MVK,NSDHL,SQLE
Cell Cycle Control of Chromosomal Replication	5.05	0.179	3.162	CDC6,CDC7,CDK1,CDK6,CHEK2,DBF4,MCM5,POLD1,RPA3,TOP2A
Cholesterol Biosynthesis I	10.7	0.692	3	CYP51A1,DHCR24,DHCR7,FDFT1,HSD17B7,LSS,MSMO1,NSDHL,SQLE
Cholesterol Biosynthesis II (via 24,25-dihydrolanosterol)	10.7	0.692	3	CYP51A1,DHCR24,DHCR7,FDFT1,HSD17B7,LSS,MSMO1,NSDHL,SQLE
Cholesterol Biosynthesis III (via Desmosterol)	10.7	0.692	3	CYP51A1,DHCR24,DHCR7,FDFT1,HSD17B7,LSS,MSMO1,NSDHL,SQLE
Superpathway of Geranylgeranyldiphosphate Biosynthesis I (via Mevalonate)	4.88	0.333	2.449	FDPS,HMGCR,HMGCS1,IDI1,MVD,MVK
Mevalonate Pathway I	4.31	0.357	2.236	HMGCR,HMGCS1,IDI1,MVD,MVK
LXR/RXR Activation	3.92	0.107	2.121	APOA1,APOB,APOE,CYP51A1,FDFT1,HMGCR,IL1RAPL1,IL1RAPL2,LDLR,LPL,NR1H4,SCD,TF
Aryl Hydrocarbon Receptor Signaling	4.31	0.105	2.111	ALDH1L1,CCND1,CCNE2,CDK6,CHEK2,E2F1,FAS,GSTM1,GSTM2,HSP90B1,NQO1,RARA,RARB,RARG,TGM2
Zymosterol Biosynthesis	4.85	0.667	2	CYP51A1,HSD17B7,MSMO1,NSDHL
GP6 Signaling Pathway	2.85	0.0924	1.508	COL1A2,COL4A1,COL4A2,ITGB3,LAMA5,LCP2,PIK3R1,PRKCA,PRKCB,PRKCQ,RASGRP2
Unfolded protein response	4.22	0.161	1.414	BCL2,CANX,ERN1,HSP90B1,HSPA5,INSIG1,PDIA6,PPP1R15A,SYVN1
Cyclins and Cell Cycle Regulation	2.39	0.0988	1.414	CCNB2,CCND1,CCNE2,CDK1,CDK6,CDKN2C,E2F1,PPP2R2B
Estrogen-mediated S-phase Entry	2.07	0.154	1	CCND1,CCNE2,CDK1,E2F1
p53 Signaling	3.57	0.112	-1	BCL2,BIRC5,CCND1,CHEK2,COQ8A,E2F1,FAS,PERP,PIK3R1,RPRM,THBS1
Apelin Cardiomyocyte Signaling Pathway	2.38	0.0909	-1	MAPK12,MAPK6,MYLK,PDIA3,PIK3R1,PLCB4,PRKCA,PRKCB,PRKCQ
Small Cell Lung Cancer Signaling	2.15	0.0986	-1	BCL2,CCND1,CCNE2,CDK6,E2F1,PIK3R1,RARB
ILK Signaling	3.43	0.0842	-1.069	ACTN1,CCND1,CREB5,ITGB3,ITGB7,KRT18,MAPK12,MYH10,PIK3R1,PPP2R2B,RHOB,RHOBTB1,RHOC,RHOF,RHOJ,VIM
Cell Cycle: G2/M DNA Damage Checkpoint Regulation	3.86	0.163	-1.134	BORA,CCNB2,CDK1,CHEK2,CKS2,PLK1,RPRM,TOP2A
Production of Nitric Oxide and Reactive Oxygen Species in Macrophages	5.63	0.106	-1.213	APOA1,APOB,APOE,IL4,IRF1,IRF8,MAPK12,MPO,NCF4,PIK3R1,PPP1R14A,PPP2R2B,PRKCA,PRKCB,PRKCQ,RHOB,RHOBTB1,RHOC,RHOF,RHOJ
Type I Diabetes Mellitus Signaling	3.1	0.0991	-1.342	BCL2,CD86,FAS,HLA-A,HLA-DQA1,HLA-DQB1,HLA-DRB5,IRF1,MAPK12,PTPRN,SOCS2
Role of CHK Proteins in Cell Cycle Checkpoint Control	2.04	0.105	-1.342	CDK1,CHEK2,E2F1,PLK1,PPP2R2B,RFC2
Role of Pattern Recognition Receptors in Recognition of Bacteria and Viruses	2	0.0714	-1.342	IL4,MAPK12,OAS1,OAS2,OSM,PIK3R1,PRKCA,PRKCB,PRKCQ,TNFSF12,TNFSF4
Thrombin Signaling	3.46	0.0817	-1.387	F2,GATA1,GNA15,MAPK12,MYLK,PDIA3,PIK3R1,PLCB4,PRKCA,PRKCB,PRKCQ,RASD1,RHOB,RHOBTB1,RHOC,RHOF,RHOJ
Glioma Invasiveness Signaling	3.96	0.135	-1.414	HMMR,ITGB3,PIK3R1,RASD1,RHOB,RHOBTB1,RHOC,RHOF,RHOJ,TIMP3
HMGB1 Signaling	2.2	0.0727	-1.414	IL4,MAPK12,OSM,PIK3R1,RASD1,RHOB,RHOBTB1,RHOC,RHOF,RHOJ,TNFSF12,TNFSF4
Neuroinflammation Signaling Pathway	3.61	0.0733	-1.528	ACVR1B,ACVR2B,BACE2,BCL2,BIRC5,CD200,CD86,CREB5,FAS,FZD1,HLA-A,HLA-DQA1,HLA-DQB1,HLA-DRB5,HMOX1,IL4,IL6R,MAPK12,MAPK6,P2RX7,PIK3R1,TYROBP
Protein Kinase A Signaling	2.07	0.0553	-1.528	CDKN3,CREB5,DUSP5,EYA1,GDPD1,H1-2,H1f4,MYH10,MYLK,PDE1B,PDE3B,PDE6H,PDE8A,PDIA3,PLCB4,PPP1R14A,PRKCA,PRKCB,PRKCQ,PTPN1,PTPRN,PYGM
Dendritic Cell Maturation	3.13	0.082	-1.604	CD1D,CD86,COL1A2,CREB5,FSCN1,HLA-A,HLA-DQA1,HLA-DQB1,HLA-DRB5,IRF8,MAPK12,PDIA3,PIK3R1,PLCB4,TYROBP
Glioma Signaling	3.72	0.109	-1.633	CCND1,CDK6,CDKN2C,E2F1,IDH1,IGF1,IGF2R,PIK3R1,PRKCA,PRKCB,PRKCQ,RASD1
Macropinocytosis Signaling	3.19	0.118	-1.633	CSF1,ITGB3,ITGB7,PIK3R1,PRKCA,PRKCB,PRKCQ,RAB34,RASD1
Growth Hormone Signaling	2.15	0.0986	-1.633	GHR,IGF1,PIK3R1,PRKCA,PRKCB,PRKCQ,SOCS2
IL-8 Signaling	3.66	0.085	-1.807	ARRB2,BCL2,CCND1,HMOX1,ITGB3,MAPK12,MPO,PIK3R1,PRKCA,PRKCB,PRKCQ,RASD1,RHOB,RHOBTB1,RHOC,RHOF,RHOJ
Hepatic Fibrosis Signaling Pathway	3.14	0.0652	-1.877	ACVR1B,ACVR2B,BCL2,CCND1,COL1A2,CREB5,FZD1,IL1RAPL1,IL1RAPL2,ITGB3,MAPK12,MYLK,PIK3R1,PRKCA,PRKCB,PRKCQ,RASD1,RHOB,RHOBTB1,RHOC,RHOF,RHOJ,SMAD7,TF
Calcium-induced T Lymphocyte Apoptosis	2.32	0.106	-1.89	HLA-A,HLA-DQA1,HLA-DQB1,HLA-DRB5,PRKCA,PRKCB,PRKCQ
Glioblastoma Multiforme Signaling	3.11	0.0848	-1.897	CCND1,CDK6,E2F1,FZD1,IGF1,PDIA3,PIK3R1,PLCB4,RASD1,RHOB,RHOBTB1,RHOC,RHOF,RHOJ
Th1 Pathway	2.29	0.0826	-1.897	CD86,HLA-A,HLA-DQA1,HLA-DQB1,HLA-DRB5,IL4,IL6R,IRF1,PIK3R1,PRKCQ
Acute Myeloid Leukemia Signaling	2.14	0.0899	-2	CCND1,CSF2RB,FLT3LG,IDH1,PIK3R1,PIM2,RARA,RASD1
CXCR4 Signaling	3.05	0.0838	-2.111	CXCR4,GNA15,MAPK12,PIK3R1,PLCB4,PRKCA,PRKCB,PRKCQ,RASD1,RHOB,RHOBTB1,RHOC,RHOF,RHOJ
Gαq Signaling	2.83	0.0828	-2.309	GNA15,HMOX1,PIK3R1,PLCB4,PRKCA,PRKCB,PRKCQ,RGS2,RHOB,RHOBTB1,RHOC,RHOF,RHOJ
Cholecystokinin/Gastrin-mediated Signaling	2.85	0.0924	-2.333	MAPK12,PLCB4,PRKCA,PRKCB,PRKCQ,RASD1,RHOB,RHOBTB1,RHOC,RHOF,RHOJ
Tec Kinase Signaling	3.13	0.0854	-2.714	FAS,GNA15,MAPK12,PIK3R1,PRKCA,PRKCB,PRKCQ,RHOB,RHOBTB1,RHOC,RHOF,RHOJ,TNFRSF25,TNFSF12

## Sheet: all data
© 2000-2020 QIAGEN. All rights reserved.
Ingenuity Canonical Pathways	-log(p-value)	Ratio	z-score	Molecules
Superpathway of Cholesterol Biosynthesis	14.9	0.517	3.873	CYP51A1,DHCR24,DHCR7,FDFT1,FDPS,HMGCR,HMGCS1,HSD17B7,IDI1,LSS,MSMO1,MVD,MVK,NSDHL,SQLE
Cholesterol Biosynthesis I	10.7	0.692	3	CYP51A1,DHCR24,DHCR7,FDFT1,HSD17B7,LSS,MSMO1,NSDHL,SQLE
Cholesterol Biosynthesis II (via 24,25-dihydrolanosterol)	10.7	0.692	3	CYP51A1,DHCR24,DHCR7,FDFT1,HSD17B7,LSS,MSMO1,NSDHL,SQLE
Cholesterol Biosynthesis III (via Desmosterol)	10.7	0.692	3	CYP51A1,DHCR24,DHCR7,FDFT1,HSD17B7,LSS,MSMO1,NSDHL,SQLE
Production of Nitric Oxide and Reactive Oxygen Species in Macrophages	5.63	0.106	-1.213	APOA1,APOB,APOE,IL4,IRF1,IRF8,MAPK12,MPO,NCF4,PIK3R1,PPP1R14A,PPP2R2B,PRKCA,PRKCB,PRKCQ,RHOB,RHOBTB1,RHOC,RHOF,RHOJ
Antigen Presentation Pathway	5.57	0.231	#NUM!	CANX,CD74,CIITA,HLA-A,HLA-DQA1,HLA-DQB1,HLA-DRB5,PDIA3,TAP2
Mitotic Roles of Polo-Like Kinase	5.19	0.167	0.816	CCNB2,CDC7,CDK1,CHEK2,HSP90B1,KIF11,PLK1,PLK2,PLK3,PPP2R2B,PRC1
Cell Cycle Control of Chromosomal Replication	5.05	0.179	3.162	CDC6,CDC7,CDK1,CDK6,CHEK2,DBF4,MCM5,POLD1,RPA3,TOP2A
Superpathway of Geranylgeranyldiphosphate Biosynthesis I (via Mevalonate)	4.88	0.333	2.449	FDPS,HMGCR,HMGCS1,IDI1,MVD,MVK
Zymosterol Biosynthesis	4.85	0.667	2	CYP51A1,HSD17B7,MSMO1,NSDHL
Mevalonate Pathway I	4.31	0.357	2.236	HMGCR,HMGCS1,IDI1,MVD,MVK
Aryl Hydrocarbon Receptor Signaling	4.31	0.105	2.111	ALDH1L1,CCND1,CCNE2,CDK6,CHEK2,E2F1,FAS,GSTM1,GSTM2,HSP90B1,NQO1,RARA,RARB,RARG,TGM2
Unfolded protein response	4.22	0.161	1.414	BCL2,CANX,ERN1,HSP90B1,HSPA5,INSIG1,PDIA6,PPP1R15A,SYVN1
Th2 Pathway	3.97	0.103	-0.632	ACVR1B,ACVR2B,CD86,CXCR4,HLA-A,HLA-DQA1,HLA-DQB1,HLA-DRB5,IL4,MAF,PIK3R1,PRKCQ,TNFSF4,TSLP
Glioma Invasiveness Signaling	3.96	0.135	-1.414	HMMR,ITGB3,PIK3R1,RASD1,RHOB,RHOBTB1,RHOC,RHOF,RHOJ,TIMP3
Th1 and Th2 Activation Pathway	3.95	0.0936	#NUM!	ACVR1B,ACVR2B,CD86,CXCR4,HLA-A,HLA-DQA1,HLA-DQB1,HLA-DRB5,IL4,IL6R,IRF1,MAF,PIK3R1,PRKCQ,TNFSF4,TSLP
LXR/RXR Activation	3.92	0.107	2.121	APOA1,APOB,APOE,CYP51A1,FDFT1,HMGCR,IL1RAPL1,IL1RAPL2,LDLR,LPL,NR1H4,SCD,TF
Cell Cycle: G2/M DNA Damage Checkpoint Regulation	3.86	0.163	-1.134	BORA,CCNB2,CDK1,CHEK2,CKS2,PLK1,RPRM,TOP2A
Glioma Signaling	3.72	0.109	-1.633	CCND1,CDK6,CDKN2C,E2F1,IDH1,IGF1,IGF2R,PIK3R1,PRKCA,PRKCB,PRKCQ,RASD1
IL-8 Signaling	3.66	0.085	-1.807	ARRB2,BCL2,CCND1,HMOX1,ITGB3,MAPK12,MPO,PIK3R1,PRKCA,PRKCB,PRKCQ,RASD1,RHOB,RHOBTB1,RHOC,RHOF,RHOJ
Neuroinflammation Signaling Pathway	3.61	0.0733	-1.528	ACVR1B,ACVR2B,BACE2,BCL2,BIRC5,CD200,CD86,CREB5,FAS,FZD1,HLA-A,HLA-DQA1,HLA-DQB1,HLA-DRB5,HMOX1,IL4,IL6R,MAPK12,MAPK6,P2RX7,PIK3R1,TYROBP
p53 Signaling	3.57	0.112	-1	BCL2,BIRC5,CCND1,CHEK2,COQ8A,E2F1,FAS,PERP,PIK3R1,RPRM,THBS1
IL-12 Signaling and Production in Macrophages	3.54	0.0985	#NUM!	ALOX12,APOA1,APOB,APOE,IL4,IRF1,IRF8,MAF,MAPK12,PIK3R1,PRKCA,PRKCB,PRKCQ
HER-2 Signaling in Breast Cancer	3.5	0.119	#NUM!	CCND1,CCNE2,CDK6,ITGB3,ITGB7,PIK3R1,PRKCA,PRKCB,PRKCQ,RASD1
Thrombin Signaling	3.46	0.0817	-1.387	F2,GATA1,GNA15,MAPK12,MYLK,PDIA3,PIK3R1,PLCB4,PRKCA,PRKCB,PRKCQ,RASD1,RHOB,RHOBTB1,RHOC,RHOF,RHOJ
ILK Signaling	3.43	0.0842	-1.069	ACTN1,CCND1,CREB5,ITGB3,ITGB7,KRT18,MAPK12,MYH10,PIK3R1,PPP2R2B,RHOB,RHOBTB1,RHOC,RHOF,RHOJ,VIM
Leukocyte Extravasation Signaling	3.26	0.0812	0.577	ACTN1,ARHGAP6,CLDN4,CXCR4,ITGB3,JAM2,JAM3,MAPK12,NCF4,PIK3R1,PRKCA,PRKCB,PRKCQ,SELPLG,THY1,TIMP3
Macropinocytosis Signaling	3.19	0.118	-1.633	CSF1,ITGB3,ITGB7,PIK3R1,PRKCA,PRKCB,PRKCQ,RAB34,RASD1
Hepatic Fibrosis Signaling Pathway	3.14	0.0652	-1.877	ACVR1B,ACVR2B,BCL2,CCND1,COL1A2,CREB5,FZD1,IL1RAPL1,IL1RAPL2,ITGB3,MAPK12,MYLK,PIK3R1,PRKCA,PRKCB,PRKCQ,RASD1,RHOB,RHOBTB1,RHOC,RHOF,RHOJ,SMAD7,TF
Tec Kinase Signaling	3.13	0.0854	-2.714	FAS,GNA15,MAPK12,PIK3R1,PRKCA,PRKCB,PRKCQ,RHOB,RHOBTB1,RHOC,RHOF,RHOJ,TNFRSF25,TNFSF12
Dendritic Cell Maturation	3.13	0.082	-1.604	CD1D,CD86,COL1A2,CREB5,FSCN1,HLA-A,HLA-DQA1,HLA-DQB1,HLA-DRB5,IRF8,MAPK12,PDIA3,PIK3R1,PLCB4,TYROBP
Glioblastoma Multiforme Signaling	3.11	0.0848	-1.897	CCND1,CDK6,E2F1,FZD1,IGF1,PDIA3,PIK3R1,PLCB4,RASD1,RHOB,RHOBTB1,RHOC,RHOF,RHOJ
Type I Diabetes Mellitus Signaling	3.1	0.0991	-1.342	BCL2,CD86,FAS,HLA-A,HLA-DQA1,HLA-DQB1,HLA-DRB5,IRF1,MAPK12,PTPRN,SOCS2
Autoimmune Thyroid Disease Signaling	3.08	0.143	#NUM!	CD86,FAS,HLA-A,HLA-DQA1,HLA-DQB1,HLA-DRB5,IL4
B Cell Development	3.07	0.167	#NUM!	CD86,DNTT,HLA-A,HLA-DQA1,HLA-DQB1,HLA-DRB5
CXCR4 Signaling	3.05	0.0838	-2.111	CXCR4,GNA15,MAPK12,PIK3R1,PLCB4,PRKCA,PRKCB,PRKCQ,RASD1,RHOB,RHOBTB1,RHOC,RHOF,RHOJ
Cardiac Hypertrophy Signaling (Enhanced)	3.04	0.0595	0	ACVR1B,ACVR2B,CSF2RB,DIAPH3,FGF3,FZD1,GDPD1,GHR,GNA15,IGF1,IL22RA2,IL4,IL6R,MAPK12,NPR1,OSM,PDE1B,PDE3B,PDE6H,PDE8A,PDIA3,PIK3R1,PLCB4,PRKCA,PRKCB,PRKCQ,RASD1,TNFSF12,TNFSF4
Epoxysqualene Biosynthesis	3	1	#NUM!	FDFT1,SQLE
PPARα/RXRα Activation	2.96	0.0789	0.302	ACVR1B,ACVR2B,APOA1,GHR,GNA15,HSP90B1,IL1RAPL1,IL1RAPL2,LPL,PDIA3,PLCB4,PPARGC1A,PRKCA,PRKCB,RASD1
Germ Cell-Sertoli Cell Junction Signaling	2.95	0.0819	#NUM!	ACTN1,MAPK12,NECTIN2,PIK3R1,PLS1,RASD1,RHOB,RHOBTB1,RHOC,RHOF,RHOJ,TJP1,TUBA1A,TUBB6
Role of Tissue Factor in Cancer	2.91	0.094	#NUM!	ARRB2,CCN1,CSF1,F2,GNA15,ITGB3,MAPK12,PDIA6,PIK3R1,PRKCA,RASD1
T Cell Exhaustion Signaling Pathway	2.86	0.08	0	ACVR1B,ACVR2B,CD86,HLA-A,HLA-DQA1,HLA-DQB1,HLA-DRB5,IL6R,LAG3,MAPK12,PIK3R1,PPP2R2B,PRKCQ,RASD1
Cholecystokinin/Gastrin-mediated Signaling	2.85	0.0924	-2.333	MAPK12,PLCB4,PRKCA,PRKCB,PRKCQ,RASD1,RHOB,RHOBTB1,RHOC,RHOF,RHOJ
GP6 Signaling Pathway	2.85	0.0924	1.508	COL1A2,COL4A1,COL4A2,ITGB3,LAMA5,LCP2,PIK3R1,PRKCA,PRKCB,PRKCQ,RASGRP2
Gαq Signaling	2.83	0.0828	-2.309	GNA15,HMOX1,PIK3R1,PLCB4,PRKCA,PRKCB,PRKCQ,RGS2,RHOB,RHOBTB1,RHOC,RHOF,RHOJ
Molecular Mechanisms of Cancer	2.79	0.0614	#NUM!	BCL2,CCND1,CCNE2,CDK1,CDK6,CDKN2C,CHEK2,E2F1,FAS,FZD1,GNA15,MAPK12,PIK3R1,PLCB4,PRKCA,PRKCB,PRKCQ,RASD1,RHOB,RHOBTB1,RHOC,RHOF,RHOJ,SMAD7
Crosstalk between Dendritic Cells and Natural Killer Cells	2.7	0.101	-0.378	CD86,CSF2RB,FAS,FSCN1,HLA-A,HLA-DRB5,IL4,NECTIN2,TYROBP
Phagosome Formation	2.68	0.088	#NUM!	PDIA3,PIK3R1,PLCB4,PRKCA,PRKCB,PRKCQ,RHOB,RHOBTB1,RHOC,RHOF,RHOJ
T Helper Cell Differentiation	2.68	0.11	#NUM!	CD86,HLA-A,HLA-DQA1,HLA-DQB1,HLA-DRB5,IL4,IL6R,RORC
Atherosclerosis Signaling	2.66	0.0873	#NUM!	ALOX12,APOA1,APOB,APOE,COL1A2,CSF1,CXCR4,LPL,SELP,SELPLG,TNFSF12
14-3-3-mediated Signaling	2.63	0.0866	-0.707	MAPK12,PDIA3,PIK3R1,PLCB4,PRKCA,PRKCB,PRKCQ,RASD1,TUBA1A,TUBB6,VIM
Senescence Pathway	2.52	0.0655	-0.471	ACVR1B,ACVR2B,CBX2,CCNB2,CCND1,CDK1,CDK6,CHEK2,DHCR24,E2F1,ETS2,MAPK12,MAPK6,PDK3,PIK3R1,PPP2R2B,RASD1,SMAD7
Graft-versus-Host Disease Signaling	2.41	0.125	#NUM!	CD86,FAS,HLA-A,HLA-DQA1,HLA-DQB1,HLA-DRB5
Cyclins and Cell Cycle Regulation	2.39	0.0988	1.414	CCNB2,CCND1,CCNE2,CDK1,CDK6,CDKN2C,E2F1,PPP2R2B
Apelin Cardiomyocyte Signaling Pathway	2.38	0.0909	-1	MAPK12,MAPK6,MYLK,PDIA3,PIK3R1,PLCB4,PRKCA,PRKCB,PRKCQ
γ-glutamyl Cycle	2.37	0.273	#NUM!	GCLM,GGT1,GGT5
Breast Cancer Regulation by Stathmin1	2.33	0.07	#NUM!	CCNE2,CDK1,E2F1,PIK3R1,PLCB4,PPP1R14A,PPP2R2B,PRKCA,PRKCB,PRKCQ,RASD1,STMN1,TUBA1A,TUBB6
Calcium-induced T Lymphocyte Apoptosis	2.32	0.106	-1.89	HLA-A,HLA-DQA1,HLA-DQB1,HLA-DRB5,PRKCA,PRKCB,PRKCQ
Th1 Pathway	2.29	0.0826	-1.897	CD86,HLA-A,HLA-DQA1,HLA-DQB1,HLA-DRB5,IL4,IL6R,IRF1,PIK3R1,PRKCQ
Sumoylation Pathway	2.27	0.0874	0.707	FAS,MAPK12,RFC2,RHOB,RHOBTB1,RHOC,RHOF,RHOJ,SENP3
Hepatic Cholestasis	2.23	0.0707	#NUM!	IL1RAPL1,IL1RAPL2,IL4,MAPK12,NR1H4,OSM,PRKCA,PRKCB,PRKCQ,RARA,SLCO3A1,TNFSF12,TNFSF4
HMGB1 Signaling	2.2	0.0727	-1.414	IL4,MAPK12,OSM,PIK3R1,RASD1,RHOB,RHOBTB1,RHOC,RHOF,RHOJ,TNFSF12,TNFSF4
Hepatic Fibrosis / Hepatic Stellate Cell Activation	2.19	0.0699	#NUM!	BCL2,COL1A2,COL4A1,COL4A2,CSF1,FAS,IGF1,IL1RAPL1,IL1RAPL2,IL4,IL6R,MYH10,SMAD7
FXR/RXR Activation	2.17	0.0794	#NUM!	APOA1,APOB,APOE,FOXA3,LPL,MAPK12,NR1H4,PPARGC1A,RARA,TF
Virus Entry via Endocytic Pathways	2.16	0.0841	#NUM!	HLA-A,ITGB3,ITGB7,ITSN1,PIK3R1,PRKCA,PRKCB,PRKCQ,RASD1
Growth Hormone Signaling	2.15	0.0986	-1.633	GHR,IGF1,PIK3R1,PRKCA,PRKCB,PRKCQ,SOCS2
Small Cell Lung Cancer Signaling	2.15	0.0986	-1	BCL2,CCND1,CCNE2,CDK6,E2F1,PIK3R1,RARB
Acute Myeloid Leukemia Signaling	2.14	0.0899	-2	CCND1,CSF2RB,FLT3LG,IDH1,PIK3R1,PIM2,RARA,RASD1
Altered T Cell and B Cell Signaling in Rheumatoid Arthritis	2.12	0.0889	#NUM!	CD86,CSF1,FAS,HLA-A,HLA-DQA1,HLA-DQB1,HLA-DRB5,IL4
p70S6K Signaling	2.1	0.0775	0.333	F2,IL4,PDIA3,PIK3R1,PLCB4,PPP2R2B,PRKCA,PRKCB,PRKCQ,RASD1
Prostate Cancer Signaling	2.09	0.0879	#NUM!	BCL2,CCND1,CCNE2,CREB5,E2F1,HSP90B1,PIK3R1,RASD1
Non-Small Cell Lung Cancer Signaling	2.08	0.0959	0	CCND1,CDK6,E2F1,PIK3R1,PRKCA,RARB,RASD1
Protein Kinase A Signaling	2.07	0.0553	-1.528	CDKN3,CREB5,DUSP5,EYA1,GDPD1,H1-2,H1f4,MYH10,MYLK,PDE1B,PDE3B,PDE6H,PDE8A,PDIA3,PLCB4,PPP1R14A,PRKCA,PRKCB,PRKCQ,PTPN1,PTPRN,PYGM
Estrogen-mediated S-phase Entry	2.07	0.154	1	CCND1,CCNE2,CDK1,E2F1
RAR Activation	2.06	0.0674	#NUM!	CSF2RB,MAPK12,PIK3R1,PPARGC1A,PRKCA,PRKCB,PRKCQ,RARA,RARB,RARG,RBP1,RDH10,SMAD7
Clathrin-mediated Endocytosis Signaling	2.06	0.0674	#NUM!	APOA1,APOB,APOE,ARRB2,F2,FGF3,IGF1,ITGB3,ITGB7,LDLR,MYO6,PIK3R1,TF
Role of CHK Proteins in Cell Cycle Checkpoint Control	2.04	0.105	-1.342	CDK1,CHEK2,E2F1,PLK1,PPP2R2B,RFC2
Wnt/β-catenin Signaling	2.04	0.0694	0.577	ACVR1B,ACVR2B,CCND1,FZD1,GJA1,PPP2R2B,RARA,RARB,RARG,SOX4,SOX5,SOX6
Factors Promoting Cardiogenesis in Vertebrates	2.03	0.086	#NUM!	ACVR1B,ACVR2B,CCNE2,CDC6,FZD1,PRKCA,PRKCB,PRKCQ
Trans, trans-farnesyl Diphosphate Biosynthesis	2.03	0.4	#NUM!	FDPS,IDI1
Role of Pattern Recognition Receptors in Recognition of Bacteria and Viruses	2	0.0714	-1.342	IL4,MAPK12,OAS1,OAS2,OSM,PIK3R1,PRKCA,PRKCB,PRKCQ,TNFSF12,TNFSF4
Nur77 Signaling in T Lymphocytes	1.97	0.102	#NUM!	BCL2,CD86,HLA-A,HLA-DQA1,HLA-DQB1,HLA-DRB5
STAT3 Pathway	1.97	0.0741	-1.89	BCL2,CSF2RB,GHR,IGF1,IGF2R,IL22RA2,IL6R,MAPK12,RASD1,SOCS2
tRNA Splicing	1.95	0.116	-0.447	GDPD1,PDE1B,PDE3B,PDE6H,PDE8A
Signaling by Rho Family GTPases	1.95	0.0615	-1.387	CDC42EP4,CIT,DIAPH3,GNA15,MAPK12,MYLK,PIK3R1,RHOB,RHOBTB1,RHOC,RHOF,RHOJ,SEPTIN4,STMN1,VIM
Semaphorin Signaling in Neurons	1.94	0.1	#NUM!	DPYSL2,RHOB,RHOBTB1,RHOC,RHOF,RHOJ
IL-7 Signaling Pathway	1.93	0.0897	-1.134	BCL2,CCND1,DNTT,Igha,Ighg2c,MAPK12,PIK3R1
Acute Phase Response Signaling	1.93	0.067	-0.447	APOA1,F2,HMOX1,IL6R,MAPK12,OSM,PIK3R1,RASD1,RBP1,SOCS2,TF,VWF
Sphingosine-1-phosphate Signaling	1.92	0.0769	-1.89	ACER3,PDIA3,PIK3R1,PLCB4,RHOB,RHOBTB1,RHOC,RHOF,RHOJ
Wnt/Ca+ pathway	1.87	0.0968	0	CREB5,FZD1,PDE6H,PDIA3,PLCB4,PRKCA
CD28 Signaling in T Helper Cells	1.85	0.075	-1.342	CD86,HLA-A,HLA-DQA1,HLA-DQB1,HLA-DRB5,LCP2,MAPK12,PIK3R1,PRKCQ
Acetone Degradation I (to Methylglyoxal)	1.85	0.133	0	CYP2U1,CYP4B1,CYP51A1,PRXL2B
Prolactin Signaling	1.85	0.0864	-1.633	IRF1,PIK3R1,PRKCA,PRKCB,PRKCQ,RASD1,SOCS2
Sertoli Cell-Sertoli Cell Junction Signaling	1.83	0.0649	#NUM!	ACTN1,CLDN4,JAM2,JAM3,MAPK12,NECTIN2,PLS1,RASD1,TJP1,TJP3,TUBA1A,TUBB6
Myc Mediated Apoptosis Signaling	1.78	0.0923	#NUM!	BCL2,FAS,IGF1,MAPK12,PIK3R1,RASD1
Phospholipase C Signaling	1.76	0.0584	-1.732	CREB5,HMOX1,LCP2,PLCB4,PPP1R14A,PRKCA,PRKCB,PRKCQ,RASD1,RHOB,RHOBTB1,RHOC,RHOF,RHOJ,TGM2
Glutathione-mediated Detoxification	1.75	0.125	1	Gsta4,GSTM1,GSTM2,HPGDS
Purine Nucleotides Degradation II (Aerobic)	1.74	0.167	#NUM!	ADA,GDA,XDH
IL-4 Signaling	1.74	0.0824	#NUM!	HLA-A,HLA-DQA1,HLA-DQB1,HLA-DRB5,IL4,PIK3R1,RASD1
Allograft Rejection Signaling	1.72	0.0814	#NUM!	CD86,FAS,HLA-A,HLA-DQA1,HLA-DQB1,HLA-DRB5,IL4
ErbB4 Signaling	1.72	0.0896	-0.447	NRG4,PIK3R1,PRKCA,PRKCB,PRKCQ,RASD1
PD-1, PD-L1 cancer immunotherapy pathway	1.71	0.0755	1.89	HLA-A,HLA-DQA1,HLA-DQB1,HLA-DRB5,IL4,LCP2,PIK3R1,PRKCQ
P2Y Purigenic Receptor Signaling Pathway	1.71	0.0709	-1.134	CREB5,ITGB3,PDIA3,PIK3R1,PLCB4,PRKCA,PRKCB,PRKCQ,RASD1
GADD45 Signaling	1.68	0.158	#NUM!	CCND1,CCNE2,CDK1
DNA damage-induced 14-3-3σ Signaling	1.68	0.158	#NUM!	CCNB2,CCNE2,CDK1
Xenobiotic Metabolism Signaling	1.68	0.0557	#NUM!	ALDH1L1,GSTM1,GSTM2,HMOX1,HS3ST1,HSP90B1,MAF,MAPK12,NQO1,PIK3R1,PPARGC1A,PPP2R2B,PRKCA,PRKCB,PRKCQ,RASD1
Synaptic Long Term Potentiation	1.67	0.0698	0	CREB5,GNA15,PDIA3,PLCB4,PPP1R14A,PRKCA,PRKCB,PRKCQ,RASD1
Phagosome Maturation	1.66	0.0662	#NUM!	CANX,CTSG,CTSH,CTSW,DYNLL1,HLA-A,HLA-DRB5,MPO,TUBA1A,TUBB6
UVC-Induced MAPK Signaling	1.66	0.098	-1	MAPK12,PRKCA,PRKCB,PRKCQ,RASD1
Adrenomedullin signaling pathway	1.63	0.0609	0	BCL2,CALCRL,GNA15,MAPK12,MAPK6,MYLK,NPR1,PDIA3,PIK3R1,PLCB4,RAMP2,RASD1
OX40 Signaling Pathway	1.62	0.0778	#NUM!	BCL2,HLA-A,HLA-DQA1,HLA-DQB1,HLA-DRB5,MAPK12,TNFSF4
UVB-Induced MAPK Signaling	1.62	0.0962	-1.342	MAPK12,PIK3R1,PRKCA,PRKCB,PRKCQ
Gap Junction Signaling	1.62	0.0606	#NUM!	GJA1,NPR1,PDIA3,PIK3R1,PLCB4,PRKCA,PRKCB,PRKCQ,RASD1,TJP1,TUBA1A,TUBB6
iCOS-iCOSL Signaling in T Helper Cells	1.61	0.0721	-1.89	CD86,HLA-A,HLA-DQA1,HLA-DQB1,HLA-DRB5,LCP2,PIK3R1,PRKCQ
HGF Signaling	1.61	0.0721	-1.633	CCND1,ETS2,MAPK12,PIK3R1,PRKCA,PRKCB,PRKCQ,RASD1
Melatonin Signaling	1.58	0.0833	-0.816	PDIA3,PLCB4,PRKCA,PRKCB,PRKCQ,RORC
Actin Nucleation by ARP-WASP Complex	1.58	0.0833	-2	RASD1,RHOB,RHOBTB1,RHOC,RHOF,RHOJ
G-Protein Coupled Receptor Signaling	1.57	0.0551	#NUM!	ADORA2B,CREB5,GDPD1,GNA15,PDE1B,PDE3B,PDE6H,PDE8A,PIK3R1,PLCB4,PRKCA,PRKCB,PTGER3,RASD1,RGS2
Granulocyte Adhesion and Diapedesis	1.56	0.0615	#NUM!	Ccl9,CLDN4,CXCR4,IL1RAPL1,IL1RAPL2,ITGB3,JAM3,SDC4,SELP,SELPLG,THY1
Endoplasmic Reticulum Stress Pathway	1.56	0.143	#NUM!	ERN1,HSP90B1,HSPA5
Caveolar-mediated Endocytosis Signaling	1.55	0.0822	#NUM!	HLA-A,ITGB3,ITGB7,ITSN1,PRKCA,PTPN1
Cell Cycle Regulation by BTG Family Proteins	1.54	0.108	#NUM!	CCND1,CCNE2,E2F1,PPP2R2B
Role of NFAT in Regulation of the Immune Response	1.53	0.0608	-1.897	CD86,GNA15,HLA-A,HLA-DQA1,HLA-DQB1,HLA-DRB5,LCP2,PIK3R1,PLCB4,PRKCQ,RASD1
ErbB Signaling	1.53	0.0745	-0.816	MAPK12,NRG4,PIK3R1,PRKCA,PRKCB,PRKCQ,RASD1
Estrogen-Dependent Breast Cancer Signaling	1.53	0.0811	-2	CCND1,CREB5,HSD17B7,IGF1,PIK3R1,RASD1
Sucrose Degradation V (Mammalian)	1.51	0.222	#NUM!	ALDOC,TKFC
Phosphatidylethanolamine Biosynthesis II	1.51	0.222	#NUM!	PCYT2,PIGF
Melatonin Degradation III	1.5	1	#NUM!	MPO
Lanosterol Biosynthesis	1.5	1	#NUM!	LSS
Fc Epsilon RI Signaling	1.49	0.0684	-0.816	IL4,LCP2,MAPK12,PIK3R1,PRKCA,PRKCB,PRKCQ,RASD1
Neuregulin Signaling	1.49	0.0729	-0.447	HSP90B1,NRG4,PIK3R1,PRKCA,PRKCB,PRKCQ,RASD1
TGF-β Signaling	1.49	0.0729	0.447	ACVR1B,ACVR2B,BCL2,MAPK12,RASD1,SMAD7,TGIF1
Natural Killer Cell Signaling	1.45	0.0672	#NUM!	KLRB1,LCP2,PIK3R1,PRKCA,PRKCB,PRKCQ,RASD1,TYROBP
mTOR Signaling	1.45	0.0571	-1.897	HMOX1,PIK3R1,PPP2R2B,PRKCA,PRKCB,PRKCQ,RASD1,RHOB,RHOBTB1,RHOC,RHOF,RHOJ
Systemic Lupus Erythematosus In T Cell Signaling Pathway	1.43	0.0511	-2.668	CD86,CREB5,FAS,HLA-A,HLA-DQA1,HLA-DQB1,HLA-DRB5,PIK3R1,PPP2R2B,RASD1,RHOB,RHOBTB1,RHOC,RHOF,RHOJ,RORC,SELPLG
Endothelin-1 Signaling	1.43	0.0585	-0.632	GNA15,HMOX1,MAPK12,MAPK6,PDIA3,PIK3R1,PLCB4,PRKCA,PRKCB,PRKCQ,RASD1
Nitric Oxide Signaling in the Cardiovascular System	1.42	0.0707	-0.378	HSP90B1,PDE1B,PDE3B,PIK3R1,PRKCA,PRKCB,PRKCQ
Apoptosis Signaling	1.42	0.0707	0.816	BCL2,CDK1,FAS,LMNA,PRKCA,PRKCQ,RASD1
Ketolysis	1.42	0.2	#NUM!	BDH2,OXCT1
NRF2-mediated Oxidative Stress Response	1.42	0.0582	0	GCLM,GSTM1,GSTM2,HMOX1,MAF,NQO1,PIK3R1,PRKCA,PRKCB,PRKCQ,RASD1
Glutathione Redox Reactions I	1.41	0.125	#NUM!	GPX3,GSTM1,GSTM2
Integrin Signaling	1.41	0.0563	-1.667	ACTN1,ITGB3,ITGB7,MYLK,NEDD9,PIK3R1,RASD1,RHOB,RHOBTB1,RHOC,RHOF,RHOJ
IL-3 Signaling	1.41	0.0759	-0.447	CSF2RB,PIK3R1,PRKCA,PRKCB,PRKCQ,RASD1
Estrogen Biosynthesis	1.4	0.0976	1	CYP2U1,CYP4B1,CYP51A1,HSD17B7
Chemokine Signaling	1.39	0.075	-0.447	CXCR4,MAPK12,PLCB4,PRKCA,PRKCB,RASD1
Cardiac Hypertrophy Signaling	1.37	0.0542	-2.111	GNA15,IGF1,IL6R,MAPK12,PDIA3,PIK3R1,PLCB4,RASD1,RHOB,RHOBTB1,RHOC,RHOF,RHOJ
Role of JAK family kinases in IL-6-type Cytokine Signaling	1.36	0.12	#NUM!	IL6R,MAPK12,OSM
Bupropion Degradation	1.36	0.12	#NUM!	CYP2U1,CYP4B1,CYP51A1
CCR3 Signaling in Eosinophils	1.36	0.0645	-1.633	MAPK12,MYLK,PIK3R1,PLCB4,PRKCA,PRKCB,PRKCQ,RASD1
LPS-stimulated MAPK Signaling	1.34	0.0732	-1.342	MAPK12,PIK3R1,PRKCA,PRKCB,PRKCQ,RASD1
NF-κB Activation by Viruses	1.34	0.0732	-0.447	ITGB3,PIK3R1,PRKCA,PRKCB,PRKCQ,RASD1
Apelin Adipocyte Signaling Pathway	1.34	0.0732	0	GPX3,GSTM1,GSTM2,MAPK12,MAPK6,PPARGC1A
Ketogenesis	1.34	0.182	#NUM!	BDH2,HMGCS1
Lipid Antigen Presentation by CD1	1.32	0.115	#NUM!	CANX,CD1D,PDIA3
Apelin Liver Signaling Pathway	1.32	0.115	#NUM!	COL1A2,FAS,MAPK12
Thrombopoietin Signaling	1.31	0.0794	-1	PIK3R1,PRKCA,PRKCB,PRKCQ,RASD1
Apelin Pancreas Signaling Pathway	1.3	0.0909	1	ERN1,MAPK12,PDE3B,PIK3R1
TR/RXR Activation	1.3	0.0714	#NUM!	LDLR,PDE3B,PIK3R1,PPARGC1A,SLC16A2,SLC16A3
PI3K/AKT Signaling	1.3	0.0575	0.447	BCL2,CCND1,CSF2RB,GHR,HSP90B1,IL22RA2,IL6R,PIK3R1,PPP2R2B,RASD1
White Adipose Tissue Browning Pathway	1.28	0.062	-1.414	CREB5,MAPK12,NPR1,PPARGC1A,RARA,RARB,RARG,RUNX1T1
LPS/IL-1 Mediated Inhibition of RXR Function	1.27	0.0536	0.447	ALDH1L1,APOE,FABP5,GSTM1,GSTM2,HMGCS1,HS3ST1,IL1RAPL1,IL1RAPL2,NR1H4,PPARGC1A,RARA
Hematopoiesis from Multipotent Stem Cells	1.27	0.167	#NUM!	CSF1,IL4
Guanosine Nucleotides Degradation III	1.27	0.167	#NUM!	GDA,XDH
Pyridoxal 5'-phosphate Salvage Pathway	1.26	0.0769	1.342	CDK1,CDK6,MAPK6,PLK1,PRKCQ
Superpathway of Melatonin Degradation	1.26	0.0769	0.447	CYP2U1,CYP4B1,CYP51A1,MPO,Sult1a1
Regulation of Cellular Mechanics by Calpain Protease	1.26	0.0769	#NUM!	ACTN1,CCND1,CDK1,CDK6,RASD1
Systemic Lupus Erythematosus In B Cell Signaling Pathway	1.26	0.0509	-0.535	BCL2,CCND1,IL4,IL6R,OSM,PIK3R1,PIM2,PRKCA,PRKCB,PRKCQ,RASD1,RASGRP2,TNFSF12,TNFSF4
CDK5 Signaling	1.26	0.0648	0.816	FOSB,LAMA5,MAPK12,MAPK6,PPP1R14A,PPP2R2B,RASD1
PFKFB4 Signaling Pathway	1.24	0.087	-1	CREB5,HK2,HK3,XDH
Pancreatic Adenocarcinoma Signaling	1.24	0.0642	-1.633	BCL2,BIRC5,CCND1,E2F1,HMOX1,MAPK12,PIK3R1
PKCθ Signaling in T Lymphocytes	1.24	0.0581	-2.121	CD86,HLA-A,HLA-DQA1,HLA-DQB1,HLA-DRB5,LCP2,PIK3R1,PRKCQ,RASD1
D-myo-inositol-5-phosphate Metabolism	1.24	0.0581	0.333	CA3,DUSP5,HACD2,MTMR4,PLCB4,PPP1R14A,PPP1R16B,PTPN1,PTPRN
Colorectal Cancer Metastasis Signaling	1.22	0.0514	-2.111	BIRC5,CCND1,FZD1,IL6R,MAPK12,PIK3R1,PTGER3,RASD1,RHOB,RHOBTB1,RHOC,RHOF,RHOJ
nNOS Signaling in Neurons	1.22	0.0851	#NUM!	PRKCA,PRKCB,PRKCQ,RASD1
Cell Cycle: G1/S Checkpoint Regulation	1.22	0.0746	-0.447	CCND1,CCNE2,CDK6,CDKN2C,E2F1
Oleate Biosynthesis II (Animals)	1.21	0.154	#NUM!	SCD,Scd2
Leukotriene Biosynthesis	1.21	0.154	#NUM!	GGT1,GGT5
Glycine Degradation (Creatine Biosynthesis)	1.21	0.5	#NUM!	GAMT
Threonine Degradation II	1.21	0.5	#NUM!	GCAT
Role of p14/p19ARF in Tumor Suppression	1.2	0.103	#NUM!	E2F1,PIK3R1,SENP3
Sonic Hedgehog Signaling	1.2	0.103	#NUM!	ARRB2,CDK1,DYRK1B
Aldosterone Signaling in Epithelial Cells	1.19	0.057	-0.816	DNAJC12,HSP90B1,HSPA5,PDIA3,PIK3R1,PLCB4,PRKCA,PRKCB,PRKCQ
GPCR-Mediated Nutrient Sensing in Enteroendocrine Cells	1.19	0.0625	0.378	FFAR2,GNA15,PDIA3,PLCB4,PRKCA,PRKCB,PRKCQ
SPINK1 General Cancer Pathway	1.17	0.0725	-2	IL6R,Mt1,Mt2,PIK3R1,RASD1
GM-CSF Signaling	1.15	0.0714	-1	CCND1,CSF2RB,PIK3R1,PRKCB,RASD1
Role of Macrophages, Fibroblasts and Endothelial Cells in Rheumatoid Arthritis	1.14	0.0481	#NUM!	CCND1,CREB5,CSF1,FZD1,IL1RAPL1,IL1RAPL2,IL6R,OSM,PDIA3,PIK3R1,PLCB4,PRKCA,PRKCB,PRKCQ,RASD1
Apelin Endothelial Signaling Pathway	1.14	0.0609	-1.633	MAPK12,PIK3R1,PLCB4,PRKCA,PRKCB,PRKCQ,RASD1
Melanoma Signaling	1.14	0.08	#NUM!	CCND1,E2F1,PIK3R1,RASD1
Primary Immunodeficiency Signaling	1.14	0.08	#NUM!	ADA,CIITA,Igha,TAP2
Dopamine-DARPP32 Feedback in cAMP Signaling	1.13	0.0552	-1	CAMKK1,CREB5,PDIA3,PLCB4,PPP1R14A,PPP2R2B,PRKCA,PRKCB,PRKCQ
Hereditary Breast Cancer Signaling	1.11	0.0571	#NUM!	CCND1,CDK1,CDK6,CHEK2,E2F1,PIK3R1,RASD1,RFC2
D-myo-inositol (1,4,5,6)-Tetrakisphosphate Biosynthesis	1.11	0.0571	0.707	CA3,DUSP5,HACD2,MTMR4,PPP1R14A,PPP1R16B,PTPN1,PTPRN
D-myo-inositol (3,4,5,6)-tetrakisphosphate Biosynthesis	1.11	0.0571	0.707	CA3,DUSP5,HACD2,MTMR4,PPP1R14A,PPP1R16B,PTPN1,PTPRN
3-phosphoinositide Biosynthesis	1.11	0.0549	0.333	CA3,DUSP5,HACD2,MTMR4,PIK3R1,PPP1R14A,PPP1R16B,PTPN1,PTPRN
Regulation of Actin-based Motility by Rho	1.11	0.0638	-1.342	MYLK,RHOB,RHOBTB1,RHOC,RHOF,RHOJ
Fcγ Receptor-mediated Phagocytosis in Macrophages and Monocytes	1.11	0.0638	-0.816	HMOX1,LCP2,PIK3R1,PRKCA,PRKCB,PRKCQ
Synaptic Long Term Depression	1.11	0.0529	0.333	GNA15,IGF1,NPR1,PDIA3,PLCB4,PPP2R2B,PRKCA,PRKCB,PRKCQ,RASD1
Sirtuin Signaling Pathway	1.1	0.0481	-1.069	ARNTL,CRTC2,E2F1,H1-2,H1f4,MAPK12,MAPK6,MYCN,NDUFB4,NQO1,NR1H4,PPARGC1A,RARB,TUBA1A
Adenosine Nucleotides Degradation II	1.1	0.133	#NUM!	ADA,XDH
Communication between Innate and Adaptive Immune Cells	1.08	0.0625	#NUM!	Ccl9,CD86,HLA-A,HLA-DRB5,Igha,IL4
Agranulocyte Adhesion and Diapedesis	1.07	0.0521	#NUM!	Ccl9,CLDN4,CXCR4,ITGB7,JAM3,MYH10,Podxl,SDC4,SELP,SELPLG
Tight Junction Signaling	1.06	0.0536	#NUM!	CLDN4,JAM2,JAM3,MYH10,MYLK,NECTIN2,PPP2R2B,TJP1,TJP3
ATM Signaling	1.06	0.0619	0	CCNB2,CDK1,CHEK2,CREB5,MAPK12,PPP2R2B
TREM1 Signaling	1.05	0.0667	0.447	CD86,CIITA,LAT2,MPO,TYROBP
Extrinsic Prothrombin Activation Pathway	1.05	0.125	#NUM!	F2,PROS1
Mismatch Repair in Eukaryotes	1.05	0.125	#NUM!	POLD1,RFC2
UVA-Induced MAPK Signaling	1.04	0.0612	0	MAPK12,PDIA3,PIK3R1,PLCB4,PRKCA,RASD1
Transcriptional Regulatory Network in Embryonic Stem Cells	1.04	0.0741	#NUM!	H4C2,H4C3,ISL1,SKIL
Cytotoxic T Lymphocyte-mediated Apoptosis of Target Cells	1.04	0.0882	#NUM!	BCL2,FAS,HLA-A
Inhibition of Angiogenesis by TSP1	1.04	0.0882	#NUM!	CD47,MAPK12,THBS1
Role of JAK2 in Hormone-like Cytokine Signaling	1.04	0.0882	#NUM!	GHR,PTPN1,SOCS2
1,25-dihydroxyvitamin D3 Biosynthesis	1.04	0.333	#NUM!	CYP2R1
Glutathione Biosynthesis	1.04	0.333	#NUM!	GCLM
Hypusine Biosynthesis	1.04	0.333	#NUM!	DHPS
Anandamide Degradation	1.04	0.333	#NUM!	FAAH
Erythropoietin Signaling	1.03	0.0658	#NUM!	PIK3R1,PRKCA,PRKCB,PRKCQ,RASD1
GDNF Family Ligand-Receptor Interactions	1.03	0.0658	-2	DOK2,DOK5,MAPK12,PIK3R1,RASD1
VEGF Signaling	1.03	0.0606	-0.447	ACTN1,BCL2,PIK3R1,PRKCA,PRKCB,RASD1
Superpathway of Inositol Phosphate Compounds	1.02	0.0508	0	CA3,DUSP5,HACD2,MTMR4,PIK3R1,PLCB4,PPP1R14A,PPP1R16B,PTPN1,PTPRN
Coagulation System	1.01	0.0857	#NUM!	F2,PROS1,VWF
Neuropathic Pain Signaling In Dorsal Horn Neurons	0.996	0.0594	-0.816	PDIA3,PIK3R1,PLCB4,PRKCA,PRKCB,PRKCQ
Relaxin Signaling	0.983	0.0533	#NUM!	GDPD1,GNA15,NPR1,PDE1B,PDE3B,PDE6H,PDE8A,PIK3R1
Interferon Signaling	0.983	0.0833	#NUM!	BCL2,IRF1,OAS1
PTEN Signaling	0.979	0.0556	2.236	BCL2,CCND1,GHR,IGF2R,PIK3R1,PREX2,RASD1
Mouse Embryonic Stem Cell Pluripotency	0.967	0.0583	-0.447	FZD1,ID1,ID2,MAPK12,PIK3R1,RASD1
NER Pathway	0.967	0.0583	2.236	H4C2,H4C3,POLD1,RFC2,RPA3,TOP2A
FLT3 Signaling in Hematopoietic Progenitor Cells	0.963	0.0625	-2	CREB5,FLT3LG,MAPK12,PIK3R1,RASD1
Epithelial Adherens Junction Signaling	0.959	0.0526	#NUM!	ACTN1,ACVR1B,ACVR2B,MYH10,NECTIN2,RASD1,TUBA1A,TUBB6
3-phosphoinositide Degradation	0.936	0.0519	0.707	CA3,DUSP5,HACD2,MTMR4,PPP1R14A,PPP1R16B,PTPN1,PTPRN
PEDF Signaling	0.928	0.061	-1	BCL2,FAS,MAPK12,PIK3R1,RASD1
Granzyme A Signaling	0.921	0.105	#NUM!	H1-2,H1f4
Airway Inflammation in Asthma	0.917	0.25	#NUM!	IL4
Retinoate Biosynthesis II	0.917	0.25	#NUM!	RBP1
Heme Degradation	0.917	0.25	#NUM!	HMOX1
Methylmalonyl Pathway	0.917	0.25	#NUM!	MCEE
Glutathione Redox Reactions II	0.917	0.25	#NUM!	PDIA3
Retinoic acid Mediated Apoptosis Signaling	0.914	0.0667	-2	IRF1,RARA,RARB,RARG
Melatonin Degradation I	0.914	0.0667	0	CYP2U1,CYP4B1,CYP51A1,Sult1a1
Telomerase Signaling	0.907	0.0561	0	E2F1,ETS2,HSP90B1,PIK3R1,PPP2R2B,RASD1
Induction of Apoptosis by HIV1	0.896	0.0656	0	BCL2,CXCR4,FAS,MAPK12
VEGF Family Ligand-Receptor Interactions	0.896	0.0595	-1	PIK3R1,PRKCA,PRKCB,PRKCQ,RASD1
FGF Signaling	0.896	0.0595	-0.447	CREB5,FGF3,MAPK12,PIK3R1,PRKCA
Autophagy	0.896	0.0656	#NUM!	BCL2,CTSG,CTSH,CTSW
Paxillin Signaling	0.893	0.0556	#NUM!	ACTN1,ITGB3,ITGB7,MAPK12,PIK3R1,RASD1
The Visual Cycle	0.883	0.1	#NUM!	RBP1,RDH10
Osteoarthritis Pathway	0.876	0.0474	-0.707	CREB5,FZD1,IL1RAPL1,IL1RAPL2,P2RX7,PPARGC1A,SDC4,SLC39A8,SMAD7,TIMP3
Axonal Guidance Signaling	0.86	0.0412	#NUM!	Adam5,AOPEP,CXCR4,DPYSL2,EFNA1,FZD1,GNA15,IGF1,ITSN1,NTF4,PDIA3,PIK3R1,PLCB4,PRKCA,PRKCB,PRKCQ,RASD1,SEMA4B,TUBA1A,TUBB6
Mechanisms of Viral Exit from Host Cells	0.857	0.0732	#NUM!	PRKCA,PRKCB,PRKCQ
Intrinsic Prothrombin Activation Pathway	0.833	0.0714	#NUM!	COL1A2,F2,PROS1
Retinol Biosynthesis	0.833	0.0714	#NUM!	LPL,RBP1,RDH10
Creatine-phosphate Biosynthesis	0.83	0.2	#NUM!	CKB
Myo-inositol Biosynthesis	0.83	0.2	#NUM!	ISYNA1
2-oxobutanoate Degradation I	0.83	0.2	#NUM!	MCEE
Citrulline-Nitric Oxide Cycle	0.83	0.2	#NUM!	ASS1
PXR/RXR Activation	0.824	0.0615	#NUM!	GSTM1,GSTM2,PPARGC1A,SCD
ErbB2-ErbB3 Signaling	0.824	0.0615	#NUM!	CCND1,NRG4,PIK3R1,RASD1
CTLA4 Signaling in Cytotoxic T Lymphocytes	0.821	0.0562	#NUM!	CD86,HLA-A,LCP2,PIK3R1,PPP2R2B
Ovarian Cancer Signaling	0.818	0.0504	#NUM!	BCL2,CCND1,E2F1,FZD1,GJA1,PIK3R1,RASD1
Oncostatin M Signaling	0.812	0.0698	#NUM!	OSM,RASD1,TIMP3
Eicosanoid Signaling	0.807	0.0606	#NUM!	ALOX12,GGT1,HPGDS,PTGER3
Endocannabinoid Developing Neuron Pathway	0.804	0.0522	-1.342	CCND1,CREB5,MAPK12,MAPK6,PIK3R1,RASD1
ERK/MAPK Signaling	0.799	0.0466	0	CREB5,ETS2,MYCN,PIK3R1,PPP1R14A,PPP2R2B,PRKCA,PRKCB,RASD1
Cardiac β-adrenergic Signaling	0.796	0.0496	0.378	GDPD1,PDE1B,PDE3B,PDE6H,PDE8A,PPP1R14A,PPP2R2B
Role of Osteoblasts, Osteoclasts and Chondrocytes in Rheumatoid Arthritis	0.793	0.0455	#NUM!	BCL2,CSF1,FZD1,IGF1,IL1RAPL1,IL1RAPL2,IL4,ITGB3,MAPK12,PIK3R1
Death Receptor Signaling	0.793	0.0549	-0.447	BCL2,FAS,LMNA,TNFRSF25,TNFSF12
Opioid Signaling Pathway	0.793	0.0445	-1.414	ARRB2,CREB5,FOSB,MAPK12,MAPK6,PDE1B,PRKCA,PRKCB,PRKCQ,RASD1,RGS1
fMLP Signaling in Neutrophils	0.79	0.0517	-1.342	PIK3R1,PLCB4,PRKCA,PRKCB,PRKCQ,RASD1
Endocannabinoid Cancer Inhibition Pathway	0.775	0.049	0.378	CCND1,CCNE2,CREB5,NUPR1,PIK3R1,TRIB3,VIM
Renin-Angiotensin Signaling	0.767	0.0508	-1.342	MAPK12,PIK3R1,PRKCA,PRKCB,PRKCQ,RASD1
IL-10 Signaling	0.759	0.058	#NUM!	HMOX1,IL1RAPL1,IL1RAPL2,MAPK12
Role of JAK1 and JAK3 in γc Cytokine Signaling	0.759	0.058	#NUM!	IL4,PIK3R1,RASD1,TSLP
IL-22 Signaling	0.757	0.0833	#NUM!	IL22RA2,MAPK12
Arginine Biosynthesis IV	0.757	0.167	#NUM!	ASS1
Urea Cycle	0.757	0.167	#NUM!	ASS1
Pentose Phosphate Pathway (Non-oxidative Branch)	0.757	0.167	#NUM!	TALDO1
Adenine and Adenosine Salvage III	0.757	0.167	#NUM!	ADA
Ceramide Degradation	0.757	0.167	#NUM!	ACER3
CCR5 Signaling in Macrophages	0.752	0.0532	-1	FAS,MAPK12,PRKCA,PRKCB,PRKCQ
Role of Oct4 in Mammalian Embryonic Stem Cell Pluripotency	0.752	0.0652	#NUM!	ETS2,RARA,WWP2
Stearate Biosynthesis I (Animals)	0.752	0.0652	#NUM!	BDH2,DHCR24,PRXL2B
FAT10 Cancer Signaling Pathway	0.752	0.0652	#NUM!	ACVR1B,ACVR2B,CXCR4
α-Adrenergic Signaling	0.74	0.0526	-1	PRKCA,PRKCB,PRKCQ,PYGM,RASD1
GNRH Signaling	0.738	0.0462	-1.134	CREB5,GNA15,MAPK12,PLCB4,PRKCA,PRKCB,PRKCQ,RASD1
IL-15 Signaling	0.728	0.0563	#NUM!	IL4,MAPK12,PIK3R1,RASD1
Inhibition of ARE-Mediated mRNA Degradation Pathway	0.721	0.0492	0.816	MAPK12,MAPK6,PPP2R2B,TNFSF12,TNFSF12-TNFSF13,TNFSF4
Bladder Cancer Signaling	0.714	0.0515	#NUM!	CCND1,E2F1,FGF3,RASD1,THBS1
Salvage Pathways of Pyrimidine Ribonucleotides	0.714	0.0515	1.342	CDK1,CDK6,MAPK6,PLK1,PRKCQ
RhoA Signaling	0.71	0.0488	0.816	ARHGAP6,CDC42EP4,CIT,IGF1,MYLK,SEPTIN4
Purine Ribonucleosides Degradation to Ribose-1-phosphate	0.697	0.143	#NUM!	ADA
Hematopoiesis from Pluripotent Stem Cells	0.695	0.0612	#NUM!	CSF1,Igha,IL4
IL-6 Signaling	0.69	0.048	-2.236	IL1RAPL1,IL1RAPL2,IL6R,MAPK12,PIK3R1,RASD1
Leptin Signaling in Obesity	0.686	0.0541	#NUM!	PDE3B,PDIA3,PIK3R1,PLCB4
Hypoxia Signaling in the Cardiovascular System	0.686	0.0541	#NUM!	CREB5,HSP90B1,NQO1,UBE2C
CREB Signaling in Neurons	0.678	0.0435	-1.134	CREB5,GNA15,PDIA3,PIK3R1,PLCB4,PRKCA,PRKCB,PRKCQ,RASD1
RhoGDI Signaling	0.676	0.0444	1.633	ARHGAP6,GNA15,PRKCA,RHOB,RHOBTB1,RHOC,RHOF,RHOJ
Angiopoietin Signaling	0.672	0.0533	#NUM!	BIRC5,DOK2,PIK3R1,RASD1
Thyroid Cancer Signaling	0.662	0.0588	#NUM!	CCND1,NTF4,RASD1
Huntington's Disease Signaling	0.66	0.0422	-1.134	CREB5,GNA15,HSPA5,IGF1,PIK3R1,PLCB4,PRKCA,PRKCB,PRKCQ,TGM2
Endocannabinoid Neuronal Synapse Pathway	0.66	0.0469	0.447	FAAH,GNA15,MAPK12,MAPK6,PDIA3,PLCB4
Neurotrophin/TRK Signaling	0.658	0.0526	#NUM!	CREB5,NTF4,PIK3R1,RASD1
Chronic Myeloid Leukemia Signaling	0.644	0.0485	#NUM!	CCND1,CDK6,E2F1,PIK3R1,RASD1
Sphingosine and Sphingosine-1-phosphate Metabolism	0.644	0.125	#NUM!	ACER3
Superoxide Radicals Degradation	0.644	0.125	#NUM!	NQO1
Salvage Pathways of Pyrimidine Deoxyribonucleotides	0.644	0.125	#NUM!	TK1
VDR/RXR Activation	0.633	0.0513	1	PRKCA,PRKCB,PRKCQ,SERPINB1
PPAR Signaling	0.633	0.0481	0	HSP90B1,IL1RAPL1,IL1RAPL2,PPARGC1A,RASD1
IGF-1 Signaling	0.633	0.0481	#NUM!	CCN1,IGF1,PIK3R1,RASD1,SOCS2
Cellular Effects of Sildenafil (Viagra)	0.629	0.0458	#NUM!	MYH10,MYLK,PDE1B,PDE3B,PDIA3,PLCB4
Role of NFAT in Cardiac Hypertrophy	0.623	0.0421	-1.414	IGF1,MAPK12,PDIA3,PIK3R1,PLCB4,PRKCA,PRKCB,PRKCQ,RASD1
Agrin Interactions at Neuromuscular Junction	0.62	0.0506	#NUM!	ITGB3,MAPK12,NRG4,RASD1
Role of BRCA1 in DNA Damage Response	0.607	0.05	#NUM!	CHEK2,E2F1,PLK1,RFC2
Role of MAPK Signaling in the Pathogenesis of Influenza	0.607	0.05	#NUM!	BCL2,MAPK12,PRKCA,RASD1
JAK/Stat Signaling	0.607	0.05	#NUM!	PIK3R1,PTPN1,RASD1,SOCS2
EGF Signaling	0.599	0.0545	#NUM!	MAPK12,PIK3R1,PRKCA
Nicotine Degradation III	0.585	0.0536	#NUM!	CYP2U1,CYP4B1,CYP51A1
Antioxidant Action of Vitamin C	0.58	0.0459	0.447	CSF2RB,HMOX1,MAPK12,PDIA3,PLCB4
PI3K Signaling in B Lymphocytes	0.565	0.0435	-0.447	IL4,PDIA3,PIK3R1,PLCB4,PRKCB,RASD1
Embryonic Stem Cell Differentiation into Cardiac Lineages	0.561	0.1	#NUM!	ISL1
Prostanoid Biosynthesis	0.561	0.1	#NUM!	HPGDS
Calcium Transport I	0.561	0.1	#NUM!	ATP2C2
Pentose Phosphate Pathway	0.561	0.1	#NUM!	TALDO1
Sperm Motility	0.561	0.0404	-0.707	FLT3LG,NPR1,PDE1B,PDIA3,PLCB4,PRKCA,PRKCB,PRKCQ,PTK7
Insulin Receptor Signaling	0.558	0.0432	0	PDE3B,PIK3R1,PPP1R14A,PTPN1,RASD1,TRIP10
Cdc42 Signaling	0.556	0.0419	#NUM!	DIAPH3,HLA-A,HLA-DQA1,HLA-DQB1,HLA-DRB5,MAPK12,MYLK
MSP-RON Signaling Pathway	0.556	0.0517	#NUM!	CSF1,CSF2RB,PIK3R1
Circadian Rhythm Signaling	0.553	0.0606	#NUM!	ARNTL,CREB5
IL-9 Signaling	0.553	0.0606	#NUM!	PIK3R1,SOCS2
Retinoate Biosynthesis I	0.553	0.0606	#NUM!	RBP1,RDH10
PDGF Signaling	0.539	0.0465	#NUM!	PIK3R1,PRKCA,PRKCB,RASD1
DNA Methylation and Transcriptional Repression Signaling	0.535	0.0588	#NUM!	H4C2,H4C3
Type II Diabetes Mellitus Signaling	0.532	0.0423	-1.342	MAPK12,PIK3R1,PRKCA,PRKCB,PRKCQ,SOCS2
Endometrial Cancer Signaling	0.53	0.05	#NUM!	CCND1,PIK3R1,RASD1
SPINK1 Pancreatic Cancer Pathway	0.53	0.05	#NUM!	CPA2,CPD,ELANE
cAMP-mediated signaling	0.529	0.0395	-1	ADORA2B,CREB5,GDPD1,PDE1B,PDE3B,PDE6H,PDE8A,PTGER3,RGS2
Ceramide Signaling	0.519	0.0455	#NUM!	BCL2,PIK3R1,PPP2R2B,RASD1
TWEAK Signaling	0.517	0.0571	#NUM!	TNFRSF25,TNFSF12
IL-17A Signaling in Fibroblasts	0.517	0.0571	#NUM!	MAPK12,NFKBIZ
Corticotropin Releasing Hormone Signaling	0.509	0.0414	-0.816	CREB5,MAPK12,NPR1,PRKCA,PRKCB,PRKCQ
p38 MAPK Signaling	0.498	0.0424	-2.236	CREB5,FAS,IL1RAPL1,IL1RAPL2,MAPK12
Glycogen Degradation II	0.495	0.0833	#NUM!	PYGM
Phospholipases	0.493	0.0476	#NUM!	HMOX1,PDIA3,PLCB4
Docosahexaenoic Acid (DHA) Signaling	0.47	0.0526	#NUM!	BCL2,PIK3R1
Nicotine Degradation II	0.47	0.0462	#NUM!	CYP2U1,CYP4B1,CYP51A1
Urate Biosynthesis/Inosine 5'-phosphate Degradation	0.466	0.0769	#NUM!	XDH
NAD Phosphorylation and Dephosphorylation	0.466	0.0769	#NUM!	Acp5
Pregnenolone Biosynthesis	0.466	0.0769	#NUM!	CYP26B1
G Beta Gamma Signaling	0.465	0.041	0	GNA15,PRKCA,PRKCB,PRKCQ,RASD1
Melanocyte Development and Pigmentation Signaling	0.461	0.0426	#NUM!	BCL2,CREB5,PIK3R1,RASD1
AMPK Signaling	0.449	0.0377	-1.134	CCND1,CREB5,CRTC2,HMGCR,MAPK12,PIK3R1,PPARGC1A,PPP2R2B
Gustation Pathway	0.442	0.039	#NUM!	GDPD1,P2RX7,PDE1B,PDE3B,PDE6H,PDE8A
Glycogen Degradation III	0.441	0.0714	#NUM!	PYGM
Remodeling of Epithelial Adherens Junctions	0.438	0.0441	#NUM!	ACTN1,TUBA1A,TUBB6
PAK Signaling	0.434	0.0412	#NUM!	MAPK12,MYLK,PIK3R1,RASD1
Superpathway of Citrulline Metabolism	0.417	0.0667	#NUM!	ASS1
Choline Biosynthesis III	0.417	0.0667	#NUM!	HMOX1
Histidine Degradation VI	0.417	0.0667	#NUM!	CYP26B1
Actin Cytoskeleton Signaling	0.415	0.0367	0.447	ACTN1,DIAPH3,F2,FGF3,MYH10,MYLK,PIK3R1,RASD1
MIF Regulation of Innate Immunity	0.415	0.0476	#NUM!	CD74,MAPK12
Role of IL-17F in Allergic Inflammatory Airway Diseases	0.415	0.0476	#NUM!	CREB5,IGF1
Reelin Signaling in Neurons	0.412	0.0388	0	APOE,ITGB3,MAPK12,PDK3,PIK3R1
eNOS Signaling	0.41	0.0377	-1.342	HSP90B1,HSPA5,PIK3R1,PRKCA,PRKCB,PRKCQ
HOTAIR Regulatory Pathway	0.41	0.0377	0.816	COL1A2,IRF1,JAM2,PIK3R1,RHOC,VIM
Ephrin B Signaling	0.399	0.0417	#NUM!	CXCR4,GNA15,ITSN1
Parkinson's Signaling	0.396	0.0625	#NUM!	MAPK12
IL-23 Signaling Pathway	0.39	0.0455	#NUM!	PIK3R1,RORC
GPCR-Mediated Integration of Enteroendocrine Signaling Exemplified by an L Cell	0.389	0.0411	#NUM!	GNA15,PDIA3,PLCB4
EIF2 Signaling	0.383	0.0357	-1.134	BCL2,CCND1,HSPA5,MYCN,PIK3R1,PPP1R15A,RASD1,TRIB3
Adipogenesis pathway	0.379	0.0373	#NUM!	ARNTL,FZD1,LPL,RBP1,RUNX1T1
iNOS Signaling	0.378	0.0444	#NUM!	IRF1,MAPK12
Ubiquinol-10 Biosynthesis (Eukaryotic)	0.376	0.0588	#NUM!	CYP26B1
FcγRIIB Signaling in B Lymphocytes	0.372	0.04	#NUM!	MAPK12,PIK3R1,RASD1
T Cell Receptor Signaling	0.372	0.0381	#NUM!	LCP2,PIK3R1,PRKCQ,RASD1
Androgen Signaling	0.366	0.0368	0	CCND1,GNA15,PRKCA,PRKCB,PRKCQ
Methylglyoxal Degradation III	0.358	0.0556	#NUM!	PRXL2B
Ephrin A Signaling	0.357	0.0426	#NUM!	EFNA1,PIK3R1
Triacylglycerol Degradation	0.357	0.0426	#NUM!	FAAH,LPL
Antiproliferative Role of Somatostatin Receptor 2	0.356	0.039	#NUM!	NPR1,PIK3R1,RASD1
Apelin Muscle Signaling Pathway	0.34	0.0526	#NUM!	PPARGC1A
IL-17 Signaling	0.332	0.0375	#NUM!	MAPK12,PIK3R1,RASD1
Amyloid Processing	0.326	0.04	#NUM!	BACE2,MAPK12
Inflammasome pathway	0.324	0.05	#NUM!	P2RX7
HIF1α Signaling	0.318	0.0354	#NUM!	MAPK12,MAPK6,PIK3R1,RASD1
NGF Signaling	0.312	0.0351	#NUM!	CREB5,MAPK12,PIK3R1,RASD1
Glucocorticoid Receptor Signaling	0.305	0.0327	#NUM!	BCL2,HSP90B1,HSPA5,IL4,KRT18,KRT8,KRT80,MAPK12,PGR,PIK3R1,RASD1
NF-κB Signaling	0.3	0.0335	-2.236	GHR,IGF2R,PIK3R1,PRKCB,PRKCQ,RASD1
Neuroprotective Role of THOP1 in Alzheimer's Disease	0.299	0.0345	#NUM!	CTSG,FAP,HLA-A,PRSS57
CD27 Signaling in Lymphocytes	0.298	0.0377	#NUM!	CD27,MAPK12
HIPPO signaling	0.296	0.0353	#NUM!	AJUBA,PPP1R14A,PPP2R2B
BMP signaling pathway	0.296	0.0353	#NUM!	MAPK12,RASD1,SMAD7
Ephrin Receptor Signaling	0.296	0.0333	0	CREB5,CXCR4,EFNA1,GNA15,ITSN1,RASD1
Pyrimidine Deoxyribonucleotides De Novo Biosynthesis I	0.295	0.0455	#NUM!	RRM2
Role of IL-17A in Arthritis	0.29	0.037	#NUM!	MAPK12,PIK3R1
Role of Lipids/Lipid Rafts in the Pathogenesis of Influenza	0.281	0.0435	#NUM!	FDPS
B Cell Receptor Signaling	0.273	0.0324	-2.236	CREB5,MAPK12,PIK3R1,PRKCB,PRKCQ,RASD1
Tumoricidal Function of Hepatic Natural Killer Cells	0.269	0.0417	#NUM!	FAS
CNTF Signaling	0.266	0.0351	#NUM!	PIK3R1,RASD1
Cancer Drug Resistance By Drug Efflux	0.259	0.0345	#NUM!	PIK3R1,RASD1
IL-17A Signaling in Gastric Cells	0.258	0.04	#NUM!	MAPK12
D-myo-inositol (1,4,5)-Trisphosphate Biosynthesis	0.258	0.04	#NUM!	PLCB4
Th17 Activation Pathway	0.257	0.033	#NUM!	HSP90B1,IL6R,RORC
Antiproliferative Role of TOB in T Cell Signaling	0.246	0.0385	#NUM!	CCNE2
NAD Salvage Pathway II	0.246	0.0385	#NUM!	Acp5
Glycolysis I	0.246	0.0385	#NUM!	ALDOC
Gluconeogenesis I	0.246	0.0385	#NUM!	ALDOC
PCP pathway	0.244	0.0333	#NUM!	FZD1,MAPK12
IL-2 Signaling	0.237	0.0328	#NUM!	PIK3R1,RASD1
Dopamine Degradation	0.208	0.0333	#NUM!	Sult1a1
G Protein Signaling Mediated by Tubby	0.2	0.0323	#NUM!	PLCB4
Amyotrophic Lateral Sclerosis Signaling	0	0.0309	#NUM!	BCL2,IGF1,PIK3R1
Mitochondrial Dysfunction	0	0.0292	#NUM!	BACE2,BCL2,MAPK12,NDUFB4,XDH
Activation of IRF by Cytosolic Pattern Recognition Receptors	0	0.0159	#NUM!	MAPK12
Role of PKR in Interferon Induction and Antiviral Response	0	0.0244	#NUM!	IRF1
CD40 Signaling	0	0.0308	#NUM!	MAPK12,PIK3R1
Lymphotoxin β Receptor Signaling	0	0.0189	#NUM!	PIK3R1
4-1BB Signaling in T Lymphocytes	0	0.0312	#NUM!	MAPK12
B Cell Activating Factor Signaling	0	0.0244	#NUM!	MAPK12
IL-15 Production	0	0.0248	#NUM!	FLT3LG,IRF1,PTK7
Role of Cytokines in Mediating Communication between Immune Cells	0	0.0185	#NUM!	IL4
Human Embryonic Stem Cell Pluripotency	0	0.0296	#NUM!	FZD1,NTF4,PIK3R1,SMAD7
Role of NANOG in Mammalian Embryonic Stem Cell Pluripotency	0	0.0252	#NUM!	FZD1,PIK3R1,RASD1
Renal Cell Carcinoma Signaling	0	0.025	#NUM!	PIK3R1,RASD1
Basal Cell Carcinoma Signaling	0	0.0139	#NUM!	FZD1
Gα12/13 Signaling	0	0.0308	#NUM!	F2,MAPK12,PIK3R1,RASD1
ERK5 Signaling	0	0.0278	#NUM!	CREB5,RASD1
Systemic Lupus Erythematosus Signaling	0	0.0262	#NUM!	CD86,HLA-A,IL6R,PIK3R1,PIM2,RASD1
FAK Signaling	0	0.0316	#NUM!	HMMR,PIK3R1,RASD1
April Mediated Signaling	0	0.0256	#NUM!	MAPK12
Rac Signaling	0	0.0179	#NUM!	PIK3R1,RASD1
Regulation of eIF4 and p70S6K Signaling	0	0.0255	#NUM!	MAPK12,PIK3R1,PPP2R2B,RASD1
IL-1 Signaling	0	0.022	#NUM!	GNA15,MAPK12
RANK Signaling in Osteoclasts	0	0.0227	#NUM!	MAPK12,PIK3R1
Regulation of IL-2 Expression in Activated and Anergic T Lymphocytes	0	0.0225	#NUM!	MAPK12,RASD1
Role of Wnt/GSK-3β Signaling in the Pathogenesis of Influenza	0	0.0128	#NUM!	FZD1
Role of PI3K/AKT Signaling in the Pathogenesis of Influenza	0	0.0312	#NUM!	PIK3R1,PLAC8
MIF-mediated Glucocorticoid Regulation	0	0.0294	#NUM!	CD74
Assembly of RNA Polymerase II Complex	0	0.02	#NUM!	DR1
IL-17A Signaling in Airway Cells	0	0.0312	#NUM!	MAPK12,PIK3R1
Netrin Signaling	0	0.0154	#NUM!	ENAH
Heparan Sulfate Biosynthesis	0	0.0128	#NUM!	HS3ST1
Thyroid Hormone Metabolism II (via Conjugation and/or Degradation)	0	0.0263	#NUM!	Sult1a1
Heparan Sulfate Biosynthesis (Late Stages)	0	0.0141	#NUM!	HS3ST1
Pyrimidine Ribonucleotides De Novo Biosynthesis	0	0.0233	#NUM!	ENTPD2
Chondroitin Sulfate Biosynthesis	0	0.0179	#NUM!	HS3ST1
Dermatan Sulfate Biosynthesis	0	0.0169	#NUM!	HS3ST1
Dermatan Sulfate Biosynthesis (Late Stages)	0	0.0217	#NUM!	HS3ST1
Serotonin Degradation	0	0.0149	#NUM!	Sult1a1
Triacylglycerol Biosynthesis	0	0.0244	#NUM!	PLPP3
Pyrimidine Ribonucleotides Interconversion	0	0.0244	#NUM!	ENTPD2
Chondroitin Sulfate Biosynthesis (Late Stages)	0	0.0208	#NUM!	HS3ST1
Superpathway of Methionine Degradation	0	0.027	#NUM!	MCEE
Gαi Signaling	0	0.016	#NUM!	PTGER3,RASD1
Gαs Signaling	0	0.028	#NUM!	ADORA2B,CREB5,RGS2
Inhibition of Matrix Metalloproteases	0	0.0256	#NUM!	TIMP3
Regulation of the Epithelial-Mesenchymal Transition Pathway	0	0.026	#NUM!	FGF3,FZD1,ID2,PIK3R1,RASD1
Oxidative Phosphorylation	0	0.00917	#NUM!	NDUFB4
Estrogen Receptor Signaling	0	0.0219	#NUM!	PGR,PPARGC1A,RASD1
Toll-like Receptor Signaling	0	0.0132	#NUM!	MAPK12
Nucleotide Excision Repair Pathway	0	0.0286	#NUM!	RPA3
SAPK/JNK Signaling	0	0.0294	#NUM!	MAPK12,PIK3R1,RASD1
Protein Ubiquitination Pathway	0	0.0256	#NUM!	DNAJC12,HLA-A,HSP90B1,HSPA5,TAP2,UBE2C,USP2
Phototransduction Pathway	0	0.0189	#NUM!	PDE6H
Dopamine Receptor Signaling	0	0.026	#NUM!	PPP1R14A,PPP2R2B
Glutamate Receptor Signaling	0	0.0175	#NUM!	SLC17A8
Iron homeostasis signaling pathway	0	0.0292	#NUM!	HBB,HMOX1,IL6R,TF
BAG2 Signaling Pathway	0	0.0233	#NUM!	HSPA5
Synaptogenesis Signaling Pathway	0	0.0288	-2.121	APOE,CREB5,EFNA1,ITSN1,PIK3R1,RASD1,RASGRP2,STXBP6,THBS1
Calcium Signaling	0	0.0194	#NUM!	CAMKK1,CREB5,MYH10,TRPC6
Complement System	0	0.027	#NUM!	CD59
