# Supplementary material for: The stem/progenitor landscape is reshaped in a mouse model of essential thrombocythemia and causes excess megakaryocyte production
Source: Sci Adv. 2020 Nov 25;6(48):eabd3139. doi: 10.1126/sciadv.abd3139 (PMC7688335; doi:10.1126/sciadv.abd3139)
Supplement: Table S2 [file abd3139_Table_S2.xlsx]

## Sheet: FILTERED
Supplementary Table 2- IPA canonical pathways for MK cluster
filtered: -log(p-value) >2, z-score >1 or <-1
© 2000-2020 QIAGEN. All rights reserved.
Ingenuity Canonical Pathways	-log(p-value)	Ratio	z-score	Molecules
Salvage Pathways of Pyrimidine Ribonucleotides	3.23	0.103	3	ADPGK,AK4,APOBEC3B,CDK1,CDK8,MAP2K1,PIM1,PLK1,PRKCH,UCK2
Superpathway of Cholesterol Biosynthesis	5.86	0.276	2.828	ACAT2,CYP51A1,EBP,FDFT1,FDPS,MSMO1,SC5D,SQLE
Unfolded protein response	5.31	0.179	2.828	CANX,CEBPB,HSP90B1,HSPA14,HSPA5,HSPH1,P4HB,PDIA6,SCAP,XBP1
Mitotic Roles of Polo-Like Kinase	3.88	0.136	2.646	CCNB1,CCNB2,CDC16,CDC20,CDC25C,CDK1,HSP90B1,PLK1,PRC1
Cholesterol Biosynthesis I	6.03	0.462	2.449	CYP51A1,EBP,FDFT1,MSMO1,SC5D,SQLE
Cholesterol Biosynthesis II (via 24,25-dihydrolanosterol)	6.03	0.462	2.449	CYP51A1,EBP,FDFT1,MSMO1,SC5D,SQLE
Cholesterol Biosynthesis III (via Desmosterol)	6.03	0.462	2.449	CYP51A1,EBP,FDFT1,MSMO1,SC5D,SQLE
tRNA Charging	3.04	0.154	2.449	CARS1,DARS2,GARS1,TARS1,YARS1,YARS2
Pyridoxal 5'-phosphate Salvage Pathway	2.52	0.108	2.449	ADPGK,CDK1,CDK8,MAP2K1,PIM1,PLK1,PRKCH
Glycolysis I	3.06	0.192	2.236	ALDOC,PFKL,PFKP,PKM,TPI1
Thrombin Signaling	2.04	0.0625	1.89	F2R,GATA3,GNB4,GNG11,MAP2K1,MYL10,MYL12A,MYLK,PDIA3,PRKCH,PTK2,RALB,RHOJ
Cyclins and Cell Cycle Regulation	2	0.0864	1.89	CCNA2,CCNB1,CCNB2,CCNH,CDK1,CDKN2C,E2F3
Endoplasmic Reticulum Stress Pathway	2.52	0.19	1	HSP90B1,HSPA5,TAOK3,XBP1
Cell Cycle: G2/M DNA Damage Checkpoint Regulation	2.51	0.122	-2.449	AURKA,CCNB1,CCNB2,CDC25C,CDK1,PLK1

## Sheet: all data
© 2000-2020 QIAGEN. All rights reserved.
Ingenuity Canonical Pathways	-log(p-value)	Ratio	z-score	Molecules
Cholesterol Biosynthesis I	6.03	0.462	2.449	CYP51A1,EBP,FDFT1,MSMO1,SC5D,SQLE
Cholesterol Biosynthesis II (via 24,25-dihydrolanosterol)	6.03	0.462	2.449	CYP51A1,EBP,FDFT1,MSMO1,SC5D,SQLE
Cholesterol Biosynthesis III (via Desmosterol)	6.03	0.462	2.449	CYP51A1,EBP,FDFT1,MSMO1,SC5D,SQLE
Superpathway of Cholesterol Biosynthesis	5.86	0.276	2.828	ACAT2,CYP51A1,EBP,FDFT1,FDPS,MSMO1,SC5D,SQLE
Unfolded protein response	5.31	0.179	2.828	CANX,CEBPB,HSP90B1,HSPA14,HSPA5,HSPH1,P4HB,PDIA6,SCAP,XBP1
Mitotic Roles of Polo-Like Kinase	3.88	0.136	2.646	CCNB1,CCNB2,CDC16,CDC20,CDC25C,CDK1,HSP90B1,PLK1,PRC1
Salvage Pathways of Pyrimidine Ribonucleotides	3.23	0.103	3	ADPGK,AK4,APOBEC3B,CDK1,CDK8,MAP2K1,PIM1,PLK1,PRKCH,UCK2
Superpathway of Serine and Glycine Biosynthesis I	3.09	0.429	#NUM!	PHGDH,PSAT1,SHMT1
Glycolysis I	3.06	0.192	2.236	ALDOC,PFKL,PFKP,PKM,TPI1
Epoxysqualene Biosynthesis	3.06	1	#NUM!	FDFT1,SQLE
tRNA Charging	3.04	0.154	2.449	CARS1,DARS2,GARS1,TARS1,YARS1,YARS2
Antigen Presentation Pathway	3.04	0.154	#NUM!	CANX,CD74,HLA-DMA,HLA-DQB1,PDIA3,TAP1
Folate Transformations I	2.73	0.333	#NUM!	MTHFD2,MTHFD2L,SHMT1
Role of NFAT in Regulation of the Immune Response	2.54	0.0718	0	ELP1,FCER1G,FYN,GNB4,GNG11,HLA-DMA,HLA-DQB1,JUN,MAP2K1,PPP3CB,RALB,SYK,XPO1
Hereditary Breast Cancer Signaling	2.53	0.0786	#NUM!	CCNB1,CDC25C,CDK1,H2AX,MLH1,PHF10,POLR2C,POLR2H,RALB,SLC19A1,SMARCA2
Pyridoxal 5'-phosphate Salvage Pathway	2.52	0.108	2.449	ADPGK,CDK1,CDK8,MAP2K1,PIM1,PLK1,PRKCH
Endoplasmic Reticulum Stress Pathway	2.52	0.19	1	HSP90B1,HSPA5,TAOK3,XBP1
Cell Cycle: G2/M DNA Damage Checkpoint Regulation	2.51	0.122	-2.449	AURKA,CCNB1,CCNB2,CDC25C,CDK1,PLK1
Aldosterone Signaling in Epithelial Cells	2.13	0.0696	#NUM!	DNAJB11,HSCB,HSP90B1,HSPA14,HSPA5,HSPD1,HSPH1,MAP2K1,PDIA3,PRKCH,Sacs
PI3K Signaling in B Lymphocytes	2.1	0.0725	0.632	ATF6B,CD180,DAPP1,FYN,JUN,MAP2K1,PDIA3,PPP3CB,RALB,SYK
Tetrahydrofolate Salvage from 5,10-methenyltetrahydrofolate	2.09	0.4	#NUM!	MTHFD2,MTHFD2L
Serine Biosynthesis	2.09	0.4	#NUM!	PHGDH,PSAT1
Thrombin Signaling	2.04	0.0625	1.89	F2R,GATA3,GNB4,GNG11,MAP2K1,MYL10,MYL12A,MYLK,PDIA3,PRKCH,PTK2,RALB,RHOJ
CD28 Signaling in T Helper Cells	2.03	0.075	0	FCER1G,FYN,GRAP2,HLA-DMA,HLA-DQB1,JUN,MAP2K1,PPP3CB,SYK
Prolactin Signaling	2	0.0864	0.816	CEBPB,FYN,JUN,MAP2K1,PRKCH,RALB,SOCS2
Cyclins and Cell Cycle Regulation	2	0.0864	1.89	CCNA2,CCNB1,CCNB2,CCNH,CDK1,CDKN2C,E2F3
CXCR4 Signaling	1.96	0.0659	1.897	EGR1,GNB4,GNG11,JUN,MAP2K1,MYL10,MYL12A,PRKCH,PTK2,RALB,RHOJ
Zymosterol Biosynthesis	1.92	0.333	#NUM!	CYP51A1,MSMO1
Clathrin-mediated Endocytosis Signaling	1.91	0.0622	#NUM!	AP3S1,APOA1,CD2AP,CLTB,CLU,F2R,FGF3,MYO1E,PPP3CB,SH3GL1,TFRC,VEGFB
Germ Cell-Sertoli Cell Junction Signaling	1.89	0.0643	#NUM!	CLINT1,GSN,MAP2K1,PLS1,PTK2,RALB,RHOJ,TJP1,TUBA1B,TUBA1C,TUBB4B
Calcium-induced T Lymphocyte Apoptosis	1.88	0.0909	0.447	ATP2A2,FCER1G,HLA-DMA,HLA-DQB1,PPP3CB,PRKCH
DNA damage-induced 14-3-3σ Signaling	1.76	0.158	#NUM!	CCNB1,CCNB2,CDK1
CDP-diacylglycerol Biosynthesis I	1.7	0.15	#NUM!	AGPAT3,CRLS1,MBOAT2
T Helper Cell Differentiation	1.68	0.0822	#NUM!	FCER1G,GATA3,HLA-DMA,HLA-DQB1,IL12A,IL6R
Phospholipase C Signaling	1.68	0.0545	1.732	FCER1G,FYN,GNB4,GNG11,GRAP2,MAP2K1,MYL10,MYL12A,PLA2G12A,PPP3CB,PRKCH,RALB,RHOJ,SYK
Histidine Degradation III	1.67	0.25	#NUM!	MTHFD2,MTHFD2L
Sertoli Cell-Sertoli Cell Junction Signaling	1.66	0.0595	#NUM!	CLINT1,F11R,JUN,MAP2K1,MPP6,PLS1,RALB,TJP1,TUBA1B,TUBA1C,TUBB4B
Glioma Invasiveness Signaling	1.66	0.0811	0.816	F2R,HMMR,PTK2,RALB,RHOJ,TIMP3
Hypoxia Signaling in the Cardiovascular System	1.66	0.0811	#NUM!	CDC34,HSP90B1,JUN,P4HB,UBE2M,UBE2S
Fc Epsilon RI Signaling	1.64	0.0684	1.134	FCER1G,FYN,GRAP2,MAP2K1,PLA2G12A,PRKCH,RALB,SYK
ATM Signaling	1.61	0.0722	-1.134	CCNB1,CCNB2,CDC25C,CDK1,H2AX,JUN,SMC2
Natural Killer Cell Signaling	1.61	0.0672	#NUM!	FCER1G,FYN,HCST,LAIR1,MAP2K1,PRKCH,RALB,SYK
NRF2-mediated Oxidative Stress Response	1.6	0.0582	1.89	CDC34,DNAJB11,GCLM,GSTM1,GSTM3,GSTP1,HERPUD1,JUN,MAP2K1,PRKCH,RALB
Phosphatidylglycerol Biosynthesis II (Non-plastidic)	1.59	0.136	#NUM!	AGPAT3,CRLS1,MBOAT2
Aryl Hydrocarbon Receptor Signaling	1.58	0.0629	-1	ALDH1A1,ALDH7A1,CCNA2,GSTM1,GSTM3,GSTP1,HSP90B1,JUN,NCOA3
Role of CHK Proteins in Cell Cycle Checkpoint Control	1.58	0.0877	-2	CDC25C,CDK1,E2F3,PLK1,SLC19A1
LXR/RXR Activation	1.57	0.0661	2	ACACA,APOA1,CLU,CYP51A1,FDFT1,LPL,NR1H4,PON3
Sucrose Degradation V (Mammalian)	1.56	0.222	#NUM!	ALDOC,TPI1
Nitric Oxide Signaling in the Cardiovascular System	1.56	0.0707	1.633	ATP2A2,HSP90B1,MAP2K1,PDE5A,PRKCH,SLC7A1,VEGFB
Asparagine Biosynthesis I	1.53	1	#NUM!	ASNS
Role of BRCA1 in DNA Damage Response	1.51	0.075	#NUM!	E2F3,MLH1,PHF10,PLK1,SLC19A1,SMARCA2
JAK/Stat Signaling	1.51	0.075	0	CEBPB,CISH,JUN,MAP2K1,RALB,SOCS2
Opioid Signaling Pathway	1.49	0.0526	2.496	CLTB,FYN,GNG11,KCNJ5,MAP2K1,PPP3CB,PRKCH,RALB,RGS1,RGS10,RGS18,RPS6KA6,SIGMAR1
Glutathione Redox Reactions I	1.49	0.125	#NUM!	GPX8,GSTM1,GSTP1
Protein Ubiquitination Pathway	1.48	0.0513	#NUM!	CDC20,CDC34,DNAJB11,HSCB,HSP90B1,HSPA14,HSPA5,HSPD1,HSPH1,Sacs,TAP1,UBE2M,UBE2S,USP40
Calcium Transport I	1.48	0.2	#NUM!	ATP2A2,ATP2B4
Dolichyl-diphosphooligosaccharide Biosynthesis	1.48	0.2	#NUM!	ALG5,ALG8
IGF-1 Signaling	1.46	0.0673	0.816	GRB10,IGFBP4,JUN,MAP2K1,PTK2,RALB,SOCS2
Senescence Pathway	1.46	0.0509	-0.832	CCNB1,CCNB2,CDC16,CDC25C,CDK1,CEBPB,E2F3,EIF4EBP1,ELF1,JUN,MAP2K1,PDK3,PPP3CB,RALB
14-3-3-mediated Signaling	1.46	0.063	1.342	JUN,MAP2K1,PDIA3,PRKCH,RALB,TUBA1B,TUBA1C,TUBB4B
MIF Regulation of Innate Immunity	1.46	0.0952	1	CD74,JUN,MIF,PLA2G12A
Gα12/13 Signaling	1.41	0.0615	0.707	F2R,JUN,LPAR6,MAP2K1,MYL10,MYL12A,PTK2,RALB
γ-glutamyl Cycle	1.4	0.182	#NUM!	GCLM,GGCT
Lipid Antigen Presentation by CD1	1.4	0.115	#NUM!	CANX,FCER1G,PDIA3
Estrogen-mediated S-phase Entry	1.4	0.115	#NUM!	CCNA2,CDK1,E2F3
Glucocorticoid Receptor Signaling	1.37	0.0476	#NUM!	CCNH,CEBPB,HSP90B1,HSPA14,HSPA5,JUN,MAP2K1,NCOA3,PHF10,POLR2C,POLR2H,PPP3CB,RALB,SLPI,SMARCA2,TAF6
eNOS Signaling	1.33	0.0566	0.447	AQP1,CCNA2,HSP90B1,HSPA14,HSPA5,LPAR6,PRKCH,SLC7A1,VEGFB
Huntington's Disease Signaling	1.31	0.0506	#NUM!	CLTB,CPLX2,GNB4,GNG11,HSPA14,HSPA5,JUN,NSF,POLR2C,POLR2H,PRKCH,UBE2S
Estrogen Receptor Signaling	1.3	0.0584	#NUM!	CCNH,CDK8,MAP2K1,NCOA3,POLR2C,POLR2H,RALB,TAF6
SPINK1 General Cancer Pathway	1.28	0.0725	-0.447	IL6R,MAP2K1,Mt1,Mt2,RALB
Oleate Biosynthesis II (Animals)	1.26	0.154	#NUM!	FADS2,Scd2
Leukotriene Biosynthesis	1.26	0.154	#NUM!	ALOX5,LTC4S
GM-CSF Signaling	1.25	0.0714	#NUM!	CISH,MAP2K1,PIM1,PPP3CB,RALB
Choline Degradation I	1.24	0.5	#NUM!	ALDH7A1
Spermidine Biosynthesis I	1.24	0.5	#NUM!	SRM
Threonine Degradation II	1.24	0.5	#NUM!	GCAT
Adenine and Adenosine Salvage I	1.24	0.5	#NUM!	APRT
Putrescine Biosynthesis III	1.24	0.5	#NUM!	ODC1
Glycine Biosynthesis I	1.24	0.5	#NUM!	SHMT1
Role of Tissue Factor in Cancer	1.23	0.0598	#NUM!	EGR1,F10,FYN,P4HB,PDIA6,RALB,RPS6KA6
Assembly of RNA Polymerase II Complex	1.22	0.08	#NUM!	CCNH,POLR2C,POLR2H,TAF6
FAK Signaling	1.21	0.0632	#NUM!	FYN,HMMR,MAP2K1,PTK2,RALB,TNS1
GP6 Signaling Pathway	1.2	0.0588	0.816	COL18A1,FCER1G,FYN,GRAP2,PRKCH,PTK2,SYK
UVC-Induced MAPK Signaling	1.2	0.0784	1	JUN,MAP2K1,PRKCH,RALB
UVB-Induced MAPK Signaling	1.17	0.0769	1	EIF4EBP1,JUN,MAP2K1,PRKCH
PAK Signaling	1.17	0.0619	0.816	MAP2K1,MYL10,MYL12A,MYLK,PTK2,RALB
4-1BB Signaling in T Lymphocytes	1.17	0.0938	#NUM!	ELP1,JUN,MAP2K1
Glutathione-mediated Detoxification	1.17	0.0938	#NUM!	GSTM1,GSTM3,GSTP1
Gap Junction Signaling	1.16	0.0505	#NUM!	MAP2K1,NPR1,PDIA3,PPP3CB,PRKCH,RALB,TJP1,TUBA1B,TUBA1C,TUBB4B
RhoA Signaling	1.14	0.0569	0.378	ARHGAP6,CDC42EP2,LPAR6,MYL10,MYL12A,MYLK,PTK2
Retinoate Biosynthesis I	1.14	0.0909	#NUM!	ALDH1A1,DHRS3,RBP1
Apelin Cardiomyocyte Signaling Pathway	1.14	0.0606	1.633	ATP2A2,MYL10,MYL12A,MYLK,PDIA3,PRKCH
IL-8 Signaling	1.13	0.05	2.333	EIF4EBP1,GNB4,GNG11,JUN,MAP2K1,PRKCH,PTK2,RALB,RHOJ,VEGFB
Breast Cancer Regulation by Stathmin1	1.13	0.05	#NUM!	CDK1,E2F3,GNB4,GNG11,MAP2K1,PRKCH,RALB,TUBA1B,TUBA1C,TUBB4B
CCR3 Signaling in Eosinophils	1.13	0.0565	2	GNB4,GNG11,MAP2K1,MYLK,PLA2G12A,PRKCH,RALB
Antiproliferative Role of Somatostatin Receptor 2	1.11	0.0649	#NUM!	GNB4,GNG11,MAP2K1,NPR1,RALB
MIF-mediated Glucocorticoid Regulation	1.11	0.0882	#NUM!	CD74,MIF,PLA2G12A
Mismatch Repair in Eukaryotes	1.1	0.125	#NUM!	MLH1,SLC19A1
VDR/RXR Activation	1.09	0.0641	-1	CEBPB,HES1,IL12A,NCOA3,PRKCH
P2Y Purigenic Receptor Signaling Pathway	1.08	0.0551	1.633	GNB4,GNG11,JUN,MAP2K1,PDIA3,PRKCH,RALB
Protein Kinase A Signaling	1.08	0.0427	0.535	CDC16,CDC25C,DUSP12,GNB4,GNG11,MAP2K1,MYH10,MYL10,MYL12A,MYLK,PDE5A,PDIA3,PPP3CB,PRKCH,PTK2,PTPN2,PTPRE
Nucleotide Excision Repair Pathway	1.08	0.0857	#NUM!	CCNH,POLR2C,POLR2H
IL-3 Signaling	1.08	0.0633	1.342	JUN,MAP2K1,PPP3CB,PRKCH,RALB
NER Pathway	1.07	0.0583	0.816	CCNH,Cops2,POLD4,POLR2C,POLR2H,SLC19A1
Glutathione Biosynthesis	1.07	0.333	#NUM!	GCLM
Tetrahydrobiopterin Biosynthesis I	1.07	0.333	#NUM!	SPR
Biotin-carboxyl Carrier Protein Assembly	1.07	0.333	#NUM!	ACACA
Tetrahydrobiopterin Biosynthesis II	1.07	0.333	#NUM!	SPR
Tyrosine Biosynthesis IV	1.07	0.333	#NUM!	PCBD1
Histamine Degradation	1.05	0.118	#NUM!	ALDH1A1,ALDH7A1
PKCθ Signaling in T Lymphocytes	1.05	0.0516	-0.707	FCER1G,FYN,GRAP2,HLA-DMA,HLA-DQB1,JUN,PPP3CB,RALB
T Cell Receptor Signaling	1.04	0.0571	#NUM!	FYN,GRAP2,JUN,MAP2K1,PPP3CB,RALB
IL-12 Signaling and Production in Macrophages	1.02	0.053	#NUM!	APOA1,CEBPB,CLU,IL12A,JUN,MAP2K1,PRKCH
Nur77 Signaling in T Lymphocytes	1.02	0.0678	#NUM!	FCER1G,HLA-DMA,HLA-DQB1,PPP3CB
Virus Entry via Endocytic Pathways	1.01	0.0561	#NUM!	AP3S1,CLTB,FYN,PRKCH,RALB,TFRC
Superpathway of Geranylgeranyldiphosphate Biosynthesis I (via Mevalonate)	1.01	0.111	#NUM!	ACAT2,FDPS
Cardiac Hypertrophy Signaling	1	0.0458	1.265	GNB4,GNG11,IL6R,JUN,MAP2K1,MYL10,MYL12A,PDIA3,PPP3CB,RALB,RHOJ
TR/RXR Activation	0.987	0.0595	#NUM!	ACACA,F10,KLF9,NCOA3,PFKP
VEGF Family Ligand-Receptor Interactions	0.987	0.0595	2.236	MAP2K1,PLA2G12A,PRKCH,RALB,VEGFB
STAT3 Pathway	0.979	0.0519	-0.447	CISH,IL6R,MAP2K1,PIM1,PTPN2,RALB,SOCS2
IL-2 Signaling	0.975	0.0656	#NUM!	JUN,MAP2K1,RALB,SYK
GADD45 Signaling	0.971	0.105	#NUM!	CCNB1,CDK1
Oxidative Ethanol Degradation III	0.971	0.105	#NUM!	ALDH1A1,ALDH7A1
Androgen Signaling	0.967	0.0515	#NUM!	CCNH,GNB4,GNG11,JUN,POLR2C,POLR2H,PRKCH
HGF Signaling	0.955	0.0541	1.342	ELF1,JUN,MAP2K1,PRKCH,PTK2,RALB
Type I Diabetes Mellitus Signaling	0.955	0.0541	#NUM!	FCER1G,HLA-DMA,HLA-DQB1,HSPD1,IL12A,SOCS2
Actin Cytoskeleton Signaling	0.947	0.0459	1.414	F2R,FGF3,GSN,MAP2K1,MYH10,MYL10,MYL12A,MYLK,PTK2,RALB
Retinoate Biosynthesis II	0.947	0.25	#NUM!	RBP1
Branched-chain α-keto acid Dehydrogenase Complex	0.947	0.25	#NUM!	BCKDHA
Glutathione Redox Reactions II	0.947	0.25	#NUM!	PDIA3
Phenylalanine Degradation I (Aerobic)	0.947	0.25	#NUM!	PCBD1
Thrombopoietin Signaling	0.939	0.0635	1	JUN,MAP2K1,PRKCH,RALB
The Visual Cycle	0.932	0.1	#NUM!	DHRS3,RBP1
Fatty Acid α-oxidation	0.932	0.1	#NUM!	ALDH1A1,ALDH7A1
HIF1α Signaling	0.928	0.0531	#NUM!	JUN,LDHB,MMP15,RALB,SLC2A3,VEGFB
RAR Activation	0.924	0.0466	#NUM!	ALDH1A1,CCNH,DHRS3,JUN,MAP2K1,PHF10,PRKCH,RBP1,SMARCA2
Mechanisms of Viral Exit from Host Cells	0.921	0.0732	#NUM!	PRKCH,SH3GL1,XPO1
Triacylglycerol Biosynthesis	0.921	0.0732	#NUM!	AGPAT3,CRLS1,MBOAT2
Cdc42 Signaling	0.914	0.0479	-1.633	CDC42EP2,FCER1G,HLA-DMA,HLA-DQB1,JUN,MYL10,MYL12A,MYLK
CTLA4 Signaling in Cytotoxic T Lymphocytes	0.91	0.0562	#NUM!	CLTB,FCER1G,FYN,GRAP2,SYK
Acute Myeloid Leukemia Signaling	0.91	0.0562	#NUM!	EIF4EBP1,MAP2K1,PIM1,PIM2,RALB
Regulation of IL-2 Expression in Activated and Anergic T Lymphocytes	0.91	0.0562	#NUM!	FYN,JUN,MAP2K1,PPP3CB,RALB
Regulation of Cellular Mechanics by Calpain Protease	0.903	0.0615	0	CCNA2,CDK1,PTK2,RALB
Retinol Biosynthesis	0.9	0.0714	#NUM!	DHRS3,LPL,RBP1
Putrescine Degradation III	0.9	0.0952	#NUM!	ALDH1A1,ALDH7A1
Altered T Cell and B Cell Signaling in Rheumatoid Arthritis	0.896	0.0556	#NUM!	FCER1G,HLA-DMA,HLA-DQB1,IL12A,SLAMF1
LPS/IL-1 Mediated Inhibition of RXR Function	0.893	0.0446	#NUM!	ALDH1A1,ALDH7A1,FABP5,GSTM1,GSTM3,GSTP1,HS3ST1,JUN,NR1H4,XPO1
fMLP Signaling in Neutrophils	0.889	0.0517	2.236	GNB4,GNG11,MAP2K1,PPP3CB,PRKCH,RALB
Colorectal Cancer Metastasis Signaling	0.886	0.0435	1.667	BIRC5,GNB4,GNG11,IL6R,JUN,MAP2K1,MLH1,MMP15,RALB,RHOJ,VEGFB
Th17 Activation Pathway	0.879	0.0549	-1.342	BATF,FCER1G,HSP90B1,IL12A,IL6R
Oncostatin M Signaling	0.876	0.0698	#NUM!	MAP2K1,RALB,TIMP3
Eumelanin Biosynthesis	0.857	0.2	#NUM!	MIF
Lysine Degradation II	0.857	0.2	#NUM!	ALDH7A1
Myo-inositol Biosynthesis	0.857	0.2	#NUM!	ISYNA1
Lysine Degradation V	0.857	0.2	#NUM!	ALDH7A1
Trans, trans-farnesyl Diphosphate Biosynthesis	0.857	0.2	#NUM!	FDPS
dTMP De Novo Biosynthesis	0.857	0.2	#NUM!	SHMT1
Folate Polyglutamylation	0.857	0.2	#NUM!	SHMT1
Cholecystokinin/Gastrin-mediated Signaling	0.854	0.0504	1.633	JUN,MAP2K1,PRKCH,PTK2,RALB,RHOJ
Regulation of Actin-based Motility by Rho	0.839	0.0532	0	GSN,MYL10,MYL12A,MYLK,RHOJ
CCR5 Signaling in Macrophages	0.839	0.0532	#NUM!	FCER1G,GNB4,GNG11,JUN,PRKCH
Ethanol Degradation IV	0.833	0.087	#NUM!	ALDH1A1,ALDH7A1
T Cell Exhaustion Signaling Pathway	0.833	0.0457	-0.447	BATF,FCER1G,HLA-DMA,HLA-DQB1,IL12A,IL6R,JUN,RALB
Th1 Pathway	0.83	0.0496	-2.449	GATA3,HLA-DMA,HLA-DQB1,IL12A,IL6R,RUNX3
α-Adrenergic Signaling	0.824	0.0526	#NUM!	GNB4,GNG11,MAP2K1,PRKCH,RALB
Neuregulin Signaling	0.812	0.0521	#NUM!	ERBIN,HSP90B1,MAP2K1,PRKCH,RALB
Role of Oct4 in Mammalian Embryonic Stem Cell Pluripotency	0.812	0.0652	#NUM!	CCNF,JARID2,WWP2
PFKFB4 Signaling Pathway	0.812	0.0652	#NUM!	HK2,MAP2K1,NCOA3
IL-15 Signaling	0.801	0.0563	#NUM!	MAP2K1,PTK2,RALB,SYK
Bladder Cancer Signaling	0.799	0.0515	#NUM!	FGF3,MAP2K1,MMP15,RALB,VEGFB
Acute Phase Response Signaling	0.793	0.0447	0	APOA1,CEBPB,IL6R,JUN,MAP2K1,RALB,RBP1,SOCS2
Melatonin Signaling	0.788	0.0556	2	MAP2K1,PDIA3,PRKCH,RORB
Epithelial Adherens Junction Signaling	0.785	0.0461	#NUM!	CLINT1,MYH10,RALB,SSX2IP,TUBA1B,TUBA1C,TUBB4B
Pyruvate Fermentation to Lactate	0.783	0.167	#NUM!	LDHB
Selenocysteine Biosynthesis II (Archaea and Eukaryotes)	0.783	0.167	#NUM!	PSTK
Ceramide Degradation	0.783	0.167	#NUM!	ASAH1
Glycogen Biosynthesis II (from UDP-D-Glucose)	0.783	0.167	#NUM!	UGP2
IL-6 Signaling	0.783	0.048	0.816	CEBPB,IL6R,JUN,MAP2K1,MCL1,RALB
Graft-versus-Host Disease Signaling	0.775	0.0625	#NUM!	FCER1G,HLA-DMA,HLA-DQB1
Tryptophan Degradation X (Mammalian, via Tryptamine)	0.775	0.08	#NUM!	ALDH1A1,ALDH7A1
FXR/RXR Activation	0.772	0.0476	#NUM!	ABCB4,APOA1,CLU,LPL,NR1H4,PON3
Atherosclerosis Signaling	0.772	0.0476	#NUM!	ALOX5,APOA1,CLU,COL18A1,LPL,PLA2G12A
Autoimmune Thyroid Disease Signaling	0.754	0.0612	#NUM!	FCER1G,HLA-DMA,HLA-DQB1
Antiproliferative Role of TOB in T Cell Signaling	0.75	0.0769	#NUM!	CCNA2,CDC34
Integrin Signaling	0.745	0.0423	2.121	FYN,GSN,MAP2K1,MYL12A,MYLK,PARVB,PTK2,RALB,RHOJ
Angiopoietin Signaling	0.742	0.0533	1	BIRC5,ELP1,PTK2,RALB
p70S6K Signaling	0.74	0.0465	0.816	F2R,MAP2K1,PDIA3,PRKCH,RALB,SYK
B Cell Receptor Signaling	0.74	0.0432	0.707	DAPP1,EGR1,JUN,MAP2K1,PPP3CB,PTK2,RALB,SYK
Gαq Signaling	0.738	0.0446	2.449	GNB4,GNG11,MAP2K1,PPP3CB,PRKCH,RGS18,RHOJ
Signaling by Rho Family GTPases	0.73	0.041	0	CDC42EP2,GNB4,GNG11,JUN,MAP2K1,MYL10,MYL12A,MYLK,PTK2,RHOJ
Erythropoietin Signaling	0.728	0.0526	#NUM!	JUN,MAP2K1,PRKCH,RALB
Cellular Effects of Sildenafil (Viagra)	0.719	0.0458	#NUM!	MYH10,MYL10,MYL12A,MYLK,PDE5A,PDIA3
Systemic Lupus Erythematosus In B Cell Signaling Pathway	0.717	0.04	0.905	FYN,IL12A,IL6R,JUN,MAP2K1,MCL1,PIM2,PPP3CB,PRKCH,RALB,SYK
IL-7 Signaling Pathway	0.701	0.0513	2	FYN,JUN,MCL1,PTK2
PPARα/RXRα Activation	0.699	0.0421	0.378	APOA1,HSP90B1,JUN,LPL,MAP2K1,NCOA3,PDIA3,RALB
Hepatic Fibrosis Signaling Pathway	0.697	0.038	2.673	CEBPB,COL18A1,JUN,KLF9,MAP2K1,MYL10,MYL12A,MYLK,PRKCH,PTK2,RALB,RHOJ,TFRC,VEGFB
Agrin Interactions at Neuromuscular Junction	0.688	0.0506	#NUM!	JUN,PTK2,RALB,RAPSN
Adipogenesis pathway	0.688	0.0448	#NUM!	CCNH,CEBPB,LPL,RBP1,TXNIP,XBP1
CD27 Signaling in Lymphocytes	0.686	0.0566	#NUM!	ELP1,JUN,MAP2K1
IL-17 Signaling	0.676	0.05	#NUM!	CEBPB,JUN,MAP2K1,RALB
FLT3 Signaling in Hematopoietic Progenitor Cells	0.676	0.05	1	EIF4EBP1,MAP2K1,RALB,RPS6KA6
Chemokine Signaling	0.676	0.05	1	JUN,MAP2K1,PTK2,RALB
Sonic Hedgehog Signaling	0.676	0.069	#NUM!	CCNB1,CDK1
Tec Kinase Signaling	0.674	0.0427	1.342	FCER1G,FYN,GNB4,GNG11,PRKCH,PTK2,RHOJ
ERK/MAPK Signaling	0.674	0.0415	1.414	EIF4EBP1,ELF1,FYN,MAP2K1,MYCN,PLA2G12A,PTK2,RALB
Sphingosine and Sphingosine-1-phosphate Metabolism	0.672	0.125	#NUM!	ASAH1
Salvage Pathways of Pyrimidine Deoxyribonucleotides	0.672	0.125	#NUM!	APOBEC3B
Th2 Pathway	0.67	0.0441	#NUM!	GATA3,HLA-DMA,HLA-DQB1,IL12A,JUN,RUNX3
Iron homeostasis signaling pathway	0.66	0.0438	#NUM!	CIAO2B,HBB,HSCB,IL6R,SLC48A1,TFRC
Dopamine Degradation	0.656	0.0667	#NUM!	ALDH1A1,ALDH7A1
LPS-stimulated MAPK Signaling	0.652	0.0488	1	JUN,MAP2K1,PRKCH,RALB
Glioma Signaling	0.648	0.0455	#NUM!	CDKN2C,E2F3,MAP2K1,PRKCH,RALB
Cell Cycle Control of Chromosomal Replication	0.64	0.0536	#NUM!	CDK1,CDK17,CDK8
iCOS-iCOSL Signaling in T Helper Cells	0.636	0.045	-1	FCER1G,GRAP2,HLA-DMA,HLA-DQB1,PPP3CB
G Protein Signaling Mediated by Tubby	0.635	0.0645	#NUM!	GNB4,GNG11
CNTF Signaling	0.625	0.0526	#NUM!	MAP2K1,RALB,RPS6KA6
Th1 and Th2 Activation Pathway	0.616	0.0409	#NUM!	GATA3,HLA-DMA,HLA-DQB1,IL12A,IL6R,JUN,RUNX3
Ethanol Degradation II	0.614	0.0625	#NUM!	ALDH1A1,ALDH7A1
Cancer Drug Resistance By Drug Efflux	0.611	0.0517	#NUM!	ABCG2,MAP2K1,RALB
GNRH Signaling	0.6	0.0405	1.89	EGR1,GNG11,JUN,MAP2K1,PRKCH,PTK2,RALB
IL-9 Signaling	0.595	0.0606	#NUM!	CISH,SOCS2
Embryonic Stem Cell Differentiation into Cardiac Lineages	0.587	0.1	#NUM!	HOXB5
Ketolysis	0.587	0.1	#NUM!	ACAT2
Glycine Betaine Degradation	0.587	0.1	#NUM!	SHMT1
Semaphorin Signaling in Neurons	0.583	0.05	#NUM!	FYN,PTK2,RHOJ
Endometrial Cancer Signaling	0.583	0.05	#NUM!	MAP2K1,MLH1,RALB
RANK Signaling in Osteoclasts	0.582	0.0455	0	GSN,JUN,MAP2K1,PPP3CB
Inhibition of Angiogenesis by TSP1	0.577	0.0588	#NUM!	FYN,JUN
Molecular Mechanisms of Cancer	0.573	0.0358	#NUM!	AURKA,CDC25C,CDK1,CDK17,CDK8,CDKN2C,E2F3,FYN,JUN,MAP2K1,PRKCH,PTK2,RALB,RHOJ
Axonal Guidance Signaling	0.572	0.0351	#NUM!	FYN,GNB4,GNG11,MAP2K1,MMP15,MYL10,MYL12A,PDIA3,PPP3CB,PRKCH,PTK2,RALB,SEMA4B,TUBA1B,TUBA1C,TUBB4B,VEGFB
Renin-Angiotensin Signaling	0.57	0.0424	1.342	JUN,MAP2K1,PRKCH,PTK2,RALB
CREB Signaling in Neurons	0.57	0.0386	2	GNB4,GNG11,MAP2K1,PDIA3,POLR2C,POLR2H,PRKCH,RALB
Neuroinflammation Signaling Pathway	0.562	0.0367	-2.111	APP,BIRC5,HLA-DMA,HLA-DQB1,IL12A,IL6R,JUN,KCNJ5,PLA2G12A,PPP3CB,SYK
OX40 Signaling Pathway	0.561	0.0444	#NUM!	FCER1G,HLA-DMA,HLA-DQB1,JUN
Coagulation System	0.559	0.0571	#NUM!	F10,F2R
IL-17A Signaling in Fibroblasts	0.559	0.0571	#NUM!	CEBPB,JUN
Noradrenaline and Adrenaline Degradation	0.559	0.0571	#NUM!	ALDH1A1,ALDH7A1
Ketogenesis	0.551	0.0909	#NUM!	ACAT2
Mineralocorticoid Biosynthesis	0.551	0.0909	#NUM!	EBP
Prostate Cancer Signaling	0.55	0.044	#NUM!	GSTP1,HSP90B1,MAP2K1,RALB
Relaxin Signaling	0.548	0.04	1	GNB4,GNG11,JUN,MAP2K1,NPR1,PDE5A
RhoGDI Signaling	0.548	0.0389	-0.447	ARHGAP6,ARHGDIB,GNB4,GNG11,MYL10,MYL12A,RHOJ
Ephrin Receptor Signaling	0.548	0.0389	1.633	FYN,GNB4,GNG11,MAP2K1,PTK2,RALB,VEGFB
B Cell Development	0.541	0.0556	#NUM!	HLA-DMA,HLA-DQB1
Interferon Signaling	0.541	0.0556	#NUM!	PTPN2,TAP1
Phagosome Maturation	0.541	0.0397	#NUM!	CANX,NSF,TAP1,TUBA1B,TUBA1C,TUBB4B
AMPK Signaling	0.538	0.0377	0	ACACA,AK4,CCNA2,EIF4EBP1,PFKL,PFKP,PHF10,SMARCA2
G Beta Gamma Signaling	0.535	0.041	1	GNB4,GNG11,KCNJ5,PRKCH,RALB
Notch Signaling	0.524	0.0541	#NUM!	HES1,MFNG
CD40 Signaling	0.521	0.0462	#NUM!	ELP1,JUN,MAP2K1
ErbB Signaling	0.521	0.0426	1	JUN,MAP2K1,PRKCH,RALB
ErbB2-ErbB3 Signaling	0.521	0.0462	#NUM!	JUN,MAP2K1,RALB
Glucocorticoid Biosynthesis	0.52	0.0833	#NUM!	EBP
BER pathway	0.52	0.0833	#NUM!	POLB
Eicosanoid Signaling	0.51	0.0455	#NUM!	ALOX5,LTC4S,PLA2G12A
Phagosome Formation	0.509	0.04	#NUM!	FCER1G,PDIA3,PRKCH,RHOJ,SYK
TGF-β Signaling	0.502	0.0417	0	JUN,MAP2K1,RALB,RUNX3
ErbB4 Signaling	0.499	0.0448	#NUM!	MAP2K1,PRKCH,RALB
Inhibition of Matrix Metalloproteases	0.495	0.0513	#NUM!	MMP15,TIMP3
Remodeling of Epithelial Adherens Junctions	0.488	0.0441	#NUM!	TUBA1B,TUBA1C,TUBB4B
UVA-Induced MAPK Signaling	0.484	0.0408	#NUM!	JUN,PDIA3,RALB,RPS6KA6
Synaptic Long Term Potentiation	0.478	0.0388	2.236	MAP2K1,PDIA3,PPP3CB,PRKCH,RALB
Reelin Signaling in Neurons	0.478	0.0388	1.342	APP,FYN,LRP8,MAP2K1,PDK3
White Adipose Tissue Browning Pathway	0.478	0.0388	0.447	CEBPB,FCER1G,LDHB,NDN,NPR1
Apoptosis Signaling	0.475	0.0404	-1	CDK1,MAP2K1,MCL1,RALB
VEGF Signaling	0.475	0.0404	2	MAP2K1,PTK2,RALB,VEGFB
Sperm Motility	0.471	0.0359	2.236	FYN,MAP2K1,NPR1,PDIA3,PLA2G12A,PRKCH,PTK2,SYK
B Cell Activating Factor Signaling	0.466	0.0488	#NUM!	ELP1,JUN
Xenobiotic Metabolism Signaling	0.466	0.0348	#NUM!	ALDH1A1,ALDH7A1,GSTM1,GSTM3,GSTP1,HS3ST1,HSP90B1,MAP2K1,PRKCH,RALB
Mevalonate Pathway I	0.465	0.0714	#NUM!	ACAT2
Colanic Acid Building Blocks Biosynthesis	0.465	0.0714	#NUM!	UGP2
Growth Hormone Signaling	0.457	0.0423	#NUM!	PRKCH,RPS6KA6,SOCS2
Intrinsic Prothrombin Activation Pathway	0.452	0.0476	#NUM!	COL18A1,F10
Role of IL-17F in Allergic Inflammatory Airway Diseases	0.452	0.0476	#NUM!	MAP2K1,RPS6KA6
SAPK/JNK Signaling	0.45	0.0392	0	FCER1G,GNG11,JUN,RALB
Sirtuin Signaling Pathway	0.447	0.0344	1.134	APP,JUN,LDHB,MYCN,NDRG1,NR1H4,PPID,SLC25A4,TUBA1B,TUBA1C
Ephrin B Signaling	0.446	0.0417	#NUM!	GNB4,GNG11,PTK2
Chronic Myeloid Leukemia Signaling	0.441	0.0388	#NUM!	E2F3,MAP2K1,MECOM,RALB
Isoleucine Degradation I	0.441	0.0667	#NUM!	ACAT2
Androgen Biosynthesis	0.441	0.0667	#NUM!	EBP
Sumoylation Pathway	0.441	0.0388	-1	ARHGDIB,JUN,RHOJ,SLC19A1
Adrenomedullin signaling pathway	0.44	0.0355	2.449	CEBPB,MAP2K1,MYLK,NPR1,PDIA3,PTK2,RALB
Serotonin Receptor Signaling	0.439	0.0465	#NUM!	PCBD1,SPR
BAG2 Signaling Pathway	0.439	0.0465	#NUM!	HSPA14,HSPA5
PPAR Signaling	0.433	0.0385	-1	HSP90B1,JUN,MAP2K1,RALB
Tight Junction Signaling	0.425	0.0357	#NUM!	F11R,JUN,MYH10,MYLK,NSF,TJP1
Extrinsic Prothrombin Activation Pathway	0.419	0.0625	#NUM!	F10
Chondroitin Sulfate Degradation (Metazoa)	0.419	0.0625	#NUM!	ARSB
Glutaryl-CoA Degradation	0.419	0.0625	#NUM!	ACAT2
Vitamin-C Transport	0.419	0.0625	#NUM!	SLC2A3
Telomerase Signaling	0.41	0.0374	1	ELF1,HSP90B1,MAP2K1,RALB
GDNF Family Ligand-Receptor Interactions	0.409	0.0395	#NUM!	JUN,MAP2K1,RALB
Neurotrophin/TRK Signaling	0.409	0.0395	#NUM!	JUN,MAP2K1,RALB
Insulin Receptor Signaling	0.408	0.036	2	EIF4EBP1,FYN,GRB10,MAP2K1,RALB
Systemic Lupus Erythematosus In T Cell Signaling Pathway	0.403	0.033	-0.302	ELF1,FCER1G,HLA-DMA,HLA-DQB1,JUN,MAP2K1,PPP3CB,PTK2,RALB,RHOJ,SYK
RAN Signaling	0.399	0.0588	#NUM!	XPO1
Ubiquinol-10 Biosynthesis (Eukaryotic)	0.399	0.0588	#NUM!	BCKDHA
γ-linolenate Biosynthesis II (Animals)	0.399	0.0588	#NUM!	FADS2
Pancreatic Adenocarcinoma Signaling	0.396	0.0367	#NUM!	BIRC5,E2F3,MAP2K1,VEGFB
nNOS Signaling in Neurons	0.391	0.0426	#NUM!	PPP3CB,PRKCH
Ephrin A Signaling	0.391	0.0426	#NUM!	FYN,PTK2
Triacylglycerol Degradation	0.391	0.0426	#NUM!	Ces2e,LPL
Calcium Signaling	0.39	0.034	#NUM!	ATP2A2,ATP2B4,MYH10,PPP3CB,Tpm2,Tpm4,TRPC1
PI3K/AKT Signaling	0.389	0.0345	#NUM!	EIF4EBP1,HSP90B1,IL6R,MAP2K1,MCL1,RALB
Differential Regulation of Cytokine Production in Macrophages and T Helper Cells by IL-17A and IL-17F	0.38	0.0556	#NUM!	IL12A
Valine Degradation I	0.38	0.0556	#NUM!	BCKDHA
Renal Cell Carcinoma Signaling	0.375	0.0375	#NUM!	JUN,MAP2K1,RALB
Rac Signaling	0.375	0.0357	1	JUN,MAP2K1,PTK2,RALB
Role of MAPK Signaling in the Pathogenesis of Influenza	0.375	0.0375	#NUM!	MAP2K1,PLA2G12A,RALB
mTOR Signaling	0.371	0.0333	2.236	EIF4EBP1,PRKCH,PRR5L,RALB,RHOJ,RPS6KA6,VEGFB
Hematopoiesis from Pluripotent Stem Cells	0.371	0.0408	#NUM!	FCER1G,IL12A
NF-κB Activation by Viruses	0.36	0.0366	#NUM!	ELP1,PRKCH,RALB
Melanoma Signaling	0.36	0.04	#NUM!	MAP2K1,RALB
TNFR1 Signaling	0.36	0.04	#NUM!	JUN,MADD
Apelin Adipocyte Signaling Pathway	0.36	0.0366	#NUM!	GPX8,GSTM1,GSTP1
Role of Macrophages, Fibroblasts and Endothelial Cells in Rheumatoid Arthritis	0.357	0.0321	#NUM!	CEBPB,IL6R,JUN,MAP2K1,MIF,PDIA3,PPP3CB,PRKCH,RALB,VEGFB
Apelin Endothelial Signaling Pathway	0.355	0.0348	1	JUN,MAP2K1,PRKCH,RALB
Role of NFAT in Cardiac Hypertrophy	0.352	0.0327	2.449	GNB4,GNG11,MAP2K1,PDIA3,PPP3CB,PRKCH,RALB
Thyroid Cancer Signaling	0.35	0.0392	#NUM!	MAP2K1,RALB
Dendritic Cell Maturation	0.342	0.0328	-0.447	COL18A1,FCER1G,HLA-DMA,HLA-DQB1,IL12A,PDIA3
Sphingosine-1-phosphate Signaling	0.342	0.0342	#NUM!	ASAH1,PDIA3,PTK2,RHOJ
IL-4 Signaling	0.336	0.0353	#NUM!	HLA-DMA,HLA-DQB1,RALB
BMP signaling pathway	0.336	0.0353	#NUM!	JUN,MAP2K1,RALB
Allograft Rejection Signaling	0.33	0.0349	#NUM!	FCER1G,HLA-DMA,HLA-DQB1
PDGF Signaling	0.33	0.0349	#NUM!	JUN,MAP2K1,RALB
Cardiac Hypertrophy Signaling (Enhanced)	0.328	0.0308	1.291	ATP2A2,EIF4EBP1,FGF3,GNG11,IL12A,IL6R,JUN,MAP2K1,NPR1,PDE5A,PDIA3,PPP3CB,PRKCH,PTK2,RALB
IL-15 Production	0.318	0.0331	#NUM!	FYN,MAP2K1,PTK2,SYK
Production of Nitric Oxide and Reactive Oxygen Species in Macrophages	0.318	0.0319	1.633	APOA1,CLU,JUN,MAP2K1,PRKCH,RHOJ
Ceramide Signaling	0.316	0.0341	#NUM!	JUN,MAP2K1,RALB
Polyamine Regulation in Colon Cancer	0.316	0.0455	#NUM!	ODC1
Pyrimidine Deoxyribonucleotides De Novo Biosynthesis I	0.316	0.0455	#NUM!	AK4
Synaptic Long Term Depression	0.313	0.0317	2.449	MAP2K1,NPR1,PDIA3,PLA2G12A,PRKCH,RALB
EGF Signaling	0.313	0.0364	#NUM!	JUN,MAP2K1
ILK Signaling	0.309	0.0316	1.633	JUN,MYH10,PARVB,PTK2,RHOJ,VEGFB
Role of Lipids/Lipid Rafts in the Pathogenesis of Influenza	0.303	0.0435	#NUM!	FDPS
Differential Regulation of Cytokine Production in Intestinal Epithelial Cells by IL-17A and IL-17F	0.303	0.0435	#NUM!	IL12A
Tryptophan Degradation III (Eukaryotic)	0.303	0.0435	#NUM!	ACAT2
Glutamate Receptor Signaling	0.297	0.0351	#NUM!	GNG11,SLC17A8
IL-1 Signaling	0.296	0.033	#NUM!	GNB4,GNG11,JUN
Gαi Signaling	0.296	0.032	#NUM!	GNB4,GNG11,RALB,RGS10
Role of JAK1, JAK2 and TYK2 in Interferon Signaling	0.29	0.0417	#NUM!	PTPN2
Systemic Lupus Erythematosus Signaling	0.287	0.0306	#NUM!	FCER1G,IL6R,JUN,LSM2,PIM2,RALB,SNRPA1
Endocannabinoid Neuronal Synapse Pathway	0.28	0.0312	1	GNG11,KCNJ5,PDIA3,PPP3CB
Leukocyte Extravasation Signaling	0.278	0.0305	1.633	ARHGAP6,F11R,MMP15,PRKCH,PTK2,TIMP3
IL-17A Signaling in Gastric Cells	0.278	0.04	#NUM!	JUN
Role of JAK family kinases in IL-6-type Cytokine Signaling	0.278	0.04	#NUM!	IL6R
Bupropion Degradation	0.278	0.04	#NUM!	CYP51A1
Fcγ Receptor-mediated Phagocytosis in Macrophages and Monocytes	0.277	0.0319	#NUM!	FYN,PRKCH,SYK
Melanocyte Development and Pigmentation Signaling	0.277	0.0319	#NUM!	MAP2K1,RALB,RPS6KA6
Dopamine-DARPP32 Feedback in cAMP Signaling	0.277	0.0307	#NUM!	ATP2A2,KCNJ5,PDIA3,PPP3CB,PRKCH
HMGB1 Signaling	0.268	0.0303	0.447	IL12A,JUN,MAP2K1,RALB,RHOJ
Glioblastoma Multiforme Signaling	0.268	0.0303	2	E2F3,MAP2K1,PDIA3,RALB,RHOJ
Induction of Apoptosis by HIV1	0.267	0.0328	#NUM!	ELP1,SLC25A4
Gluconeogenesis I	0.267	0.0385	#NUM!	ALDOC
Apelin Liver Signaling Pathway	0.267	0.0385	#NUM!	COL18A1
p53 Signaling	0.255	0.0306	#NUM!	BIRC5,JUN,SERPINE2
Activation of IRF by Cytosolic Pattern Recognition Receptors	0.253	0.0317	#NUM!	ELP1,JUN
Phospholipases	0.253	0.0317	#NUM!	PDIA3,PLA2G12A
Role of PI3K/AKT Signaling in the Pathogenesis of Influenza	0.246	0.0312	#NUM!	MAP2K1,MLH1
PXR/RXR Activation	0.24	0.0308	#NUM!	ALDH1A1,GSTM1
Netrin Signaling	0.24	0.0308	#NUM!	ENAH,PPP3CB
Serotonin Degradation	0.228	0.0299	#NUM!	ALDH1A1,ALDH7A1
Cell Cycle: G1/S Checkpoint Regulation	0.228	0.0299	#NUM!	CDKN2C,E2F3
TNFR2 Signaling	0.227	0.0333	#NUM!	JUN
Acetone Degradation I (to Methylglyoxal)	0.227	0.0333	#NUM!	CYP51A1
Circadian Rhythm Signaling	0.202	0.0303	#NUM!	BHLHE40
IL-10 Signaling	0	0.0145	#NUM!	JUN
Amyotrophic Lateral Sclerosis Signaling	0	0.0103	#NUM!	VEGFB
Hepatic Cholestasis	0	0.0272	#NUM!	ABCB4,IL12A,JUN,NR1H4,PRKCH
Hepatic Fibrosis / Hepatic Stellate Cell Activation	0	0.0269	#NUM!	COL18A1,IGFBP4,IL6R,MYH10,VEGFB
Mitochondrial Dysfunction	0	0.0117	#NUM!	APP,COX7A2L
Caveolar-mediated Endocytosis Signaling	0	0.0137	#NUM!	FYN
Role of Pattern Recognition Receptors in Recognition of Bacteria and Viruses	0	0.0195	#NUM!	IL12A,PRKCH,SYK
TREM1 Signaling	0	0.0133	#NUM!	LAT2
FcγRIIB Signaling in B Lymphocytes	0	0.0267	#NUM!	RALB,SYK
Cytotoxic T Lymphocyte-mediated Apoptosis of Target Cells	0	0.0294	#NUM!	FCER1G
Lymphotoxin β Receptor Signaling	0	0.0189	#NUM!	ELP1
Role of Cytokines in Mediating Communication between Immune Cells	0	0.0185	#NUM!	IL12A
Neuropathic Pain Signaling In Dorsal Horn Neurons	0	0.0198	#NUM!	PDIA3,PRKCH
Endothelin-1 Signaling	0	0.0266	1.342	JUN,PDIA3,PLA2G12A,PRKCH,RALB
Factors Promoting Cardiogenesis in Vertebrates	0	0.0108	#NUM!	PRKCH
Docosahexaenoic Acid (DHA) Signaling	0	0.0263	#NUM!	APP
CDK5 Signaling	0	0.0278	#NUM!	EGR1,MAP2K1,RALB
Cell Cycle Regulation by BTG Family Proteins	0	0.027	#NUM!	E2F3
Corticotropin Releasing Hormone Signaling	0	0.0276	#NUM!	JUN,MAP2K1,NPR1,PRKCH
DNA Methylation and Transcriptional Repression Signaling	0	0.0294	#NUM!	DNMT3B
Role of NANOG in Mammalian Embryonic Stem Cell Pluripotency	0	0.0168	#NUM!	MAP2K1,RALB
Small Cell Lung Cancer Signaling	0	0.0141	#NUM!	PTK2
Primary Immunodeficiency Signaling	0	0.02	#NUM!	TAP1
Type II Diabetes Mellitus Signaling	0	0.0282	#NUM!	CEBPB,PKM,PRKCH,SOCS2
Non-Small Cell Lung Cancer Signaling	0	0.0274	#NUM!	MAP2K1,RALB
ERK5 Signaling	0	0.0278	#NUM!	RALB,RPS6KA6
Myc Mediated Apoptosis Signaling	0	0.0154	#NUM!	RALB
Communication between Innate and Adaptive Immune Cells	0	0.0208	#NUM!	FCER1G,IL12A
Crosstalk between Dendritic Cells and Natural Killer Cells	0	0.0112	#NUM!	IL12A
EIF2 Signaling	0	0.0268	0	HSPA5,MAP2K1,MYCN,RALB,RPL15,RPL27A
April Mediated Signaling	0	0.0256	#NUM!	JUN
Role of Osteoblasts, Osteoclasts and Chondrocytes in Rheumatoid Arthritis	0	0.0136	#NUM!	GSN,JUN,PPP3CB
Ovarian Cancer Signaling	0	0.0288	#NUM!	MAP2K1,MLH1,RALB,VEGFB
HER-2 Signaling in Breast Cancer	0	0.0238	#NUM!	PRKCH,RALB
Regulation of eIF4 and p70S6K Signaling	0	0.0191	#NUM!	EIF4EBP1,MAP2K1,RALB
Estrogen-Dependent Breast Cancer Signaling	0	0.027	#NUM!	JUN,RALB
Leptin Signaling in Obesity	0	0.027	#NUM!	MAP2K1,PDIA3
Neuroprotective Role of THOP1 in Alzheimer's Disease	0	0.00862	#NUM!	APP
Role of Wnt/GSK-3β Signaling in the Pathogenesis of Influenza	0	0.0128	#NUM!	NCOA3
Role of Hypercytokinemia/hyperchemokinemia in the Pathogenesis of Influenza	0	0.0233	#NUM!	IL12A
MSP-RON Signaling Pathway	0	0.0172	#NUM!	IL12A
IL-17A Signaling in Airway Cells	0	0.0156	#NUM!	MAP2K1
Role of IL-17A in Arthritis	0	0.0185	#NUM!	MAP2K1
Role of JAK2 in Hormone-like Cytokine Signaling	0	0.0294	#NUM!	SOCS2
Role of JAK1 and JAK3 in γc Cytokine Signaling	0	0.029	#NUM!	RALB,SYK
Actin Nucleation by ARP-WASP Complex	0	0.0278	#NUM!	RALB,RHOJ
NGF Signaling	0	0.0263	#NUM!	MAP2K1,RALB,RPS6KA6
Paxillin Signaling	0	0.0185	#NUM!	PTK2,RALB
Mouse Embryonic Stem Cell Pluripotency	0	0.0291	#NUM!	ID1,MAP2K1,RALB
iNOS Signaling	0	0.0222	#NUM!	JUN
nNOS Signaling in Skeletal Muscle Cells	0	0.0244	#NUM!	DMD
Heparan Sulfate Biosynthesis	0	0.0256	#NUM!	Ces2e,HS3ST1
Nicotine Degradation III	0	0.0179	#NUM!	CYP51A1
Heparan Sulfate Biosynthesis (Late Stages)	0	0.0282	#NUM!	Ces2e,HS3ST1
Pyrimidine Ribonucleotides De Novo Biosynthesis	0	0.0233	#NUM!	AK4
tRNA Splicing	0	0.0233	#NUM!	PDE5A
D-myo-inositol-5-phosphate Metabolism	0	0.0258	1	CDC25C,DUSP12,PPFIA1,PTPN2
Melatonin Degradation I	0	0.0167	#NUM!	CYP51A1
Estrogen Biosynthesis	0	0.0244	#NUM!	CYP51A1
Chondroitin Sulfate Biosynthesis	0	0.0179	#NUM!	HS3ST1
Dermatan Sulfate Biosynthesis	0	0.0169	#NUM!	HS3ST1
Dermatan Sulfate Biosynthesis (Late Stages)	0	0.0217	#NUM!	HS3ST1
D-myo-inositol (1,4,5,6)-Tetrakisphosphate Biosynthesis	0	0.0286	1	CDC25C,DUSP12,PPFIA1,PTPN2
Nicotine Degradation II	0	0.0154	#NUM!	CYP51A1
Superpathway of Inositol Phosphate Compounds	0	0.0203	1	CDC25C,DUSP12,PPFIA1,PTPN2
D-myo-inositol (3,4,5,6)-tetrakisphosphate Biosynthesis	0	0.0286	1	CDC25C,DUSP12,PPFIA1,PTPN2
3-phosphoinositide Degradation	0	0.026	1	CDC25C,DUSP12,PPFIA1,PTPN2
3-phosphoinositide Biosynthesis	0	0.0244	1	CDC25C,DUSP12,PPFIA1,PTPN2
Pyrimidine Ribonucleotides Interconversion	0	0.0244	#NUM!	AK4
Chondroitin Sulfate Biosynthesis (Late Stages)	0	0.0208	#NUM!	HS3ST1
Superpathway of Melatonin Degradation	0	0.0154	#NUM!	CYP51A1
Antioxidant Action of Vitamin C	0	0.0275	#NUM!	PDIA3,PLA2G12A,SLC2A3
Gαs Signaling	0	0.028	#NUM!	GNB4,GNG11,MAP2K1
PEDF Signaling	0	0.0122	#NUM!	RALB
Agranulocyte Adhesion and Diapedesis	0	0.0208	#NUM!	CCL17,MMP15,MYH10,Podxl
Granulocyte Adhesion and Diapedesis	0	0.0112	#NUM!	CCL17,MMP15
Regulation of the Epithelial-Mesenchymal Transition Pathway	0	0.026	#NUM!	EGR1,FGF3,MAP2K1,RALB,ZEB2
Oxidative Phosphorylation	0	0.00917	#NUM!	COX7A2L
HIPPO signaling	0	0.0118	#NUM!	TEAD2
PCP pathway	0	0.0167	#NUM!	JUN
Wnt/Ca+ pathway	0	0.0161	#NUM!	PDIA3
Toll-like Receptor Signaling	0	0.0263	#NUM!	IL12A,JUN
PTEN Signaling	0	0.0238	#NUM!	MAP2K1,PTK2,RALB
Cardiac β-adrenergic Signaling	0	0.0284	#NUM!	ATP2A2,GNB4,GNG11,PDE5A
Amyloid Processing	0	0.02	#NUM!	APP
FGF Signaling	0	0.0238	#NUM!	FGF3,MAP2K1
GABA Receptor Signaling	0	0.0105	#NUM!	NSF
Wnt/β-catenin Signaling	0	0.00578	#NUM!	JUN
Death Receptor Signaling	0	0.011	#NUM!	ARHGDIB
Dopamine Receptor Signaling	0	0.026	#NUM!	PCBD1,SPR
cAMP-mediated signaling	0	0.0219	1.342	MAP2K1,PDE5A,PPP3CB,RGS10,RGS18
p38 MAPK Signaling	0	0.0169	#NUM!	PLA2G12A,RPS6KA6
NF-κB Signaling	0	0.0112	#NUM!	FCER1G,RALB
G-Protein Coupled Receptor Signaling	0	0.0221	#NUM!	FYN,MAP2K1,PDE5A,RALB,RGS10,RGS18
GPCR-Mediated Integration of Enteroendocrine Signaling Exemplified by an L Cell	0	0.0137	#NUM!	PDIA3
GPCR-Mediated Nutrient Sensing in Enteroendocrine Cells	0	0.0268	#NUM!	GNG11,PDIA3,PRKCH
Gustation Pathway	0	0.0195	#NUM!	GNG11,LPAR6,PDE5A
Macropinocytosis Signaling	0	0.0263	#NUM!	PRKCH,RALB
PD-1, PD-L1 cancer immunotherapy pathway	0	0.0283	#NUM!	HLA-DMA,HLA-DQB1,IL12A
Osteoarthritis Pathway	0	0.019	1	CEBPB,HES1,TIMP3,VEGFB
SPINK1 Pancreatic Cancer Pathway	0	0.0167	#NUM!	CELA1
Endocannabinoid Developing Neuron Pathway	0	0.0261	#NUM!	GNG11,MAP2K1,RALB
Endocannabinoid Cancer Inhibition Pathway	0	0.028	0	MAP2K1,NUPR1,PTK2,VEGFB
Synaptogenesis Signaling Pathway	0	0.0224	0.378	CPLX2,EIF4EBP1,FYN,LRP8,NSF,RALB,STXBP6
HOTAIR Regulatory Pathway	0	0.0189	#NUM!	DNMT3B,JARID2,MMP15
