# Supplementary material for: The stem/progenitor landscape is reshaped in a mouse model of essential thrombocythemia and causes excess megakaryocyte production
Source: Sci Adv. 2020 Nov 25;6(48):eabd3139. doi: 10.1126/sciadv.abd3139 (PMC7688335; doi:10.1126/sciadv.abd3139)
Supplement: Table S3 [file abd3139_Table_S3.xlsx]

## Sheet: Sheet1
Supplementary Table 3- IPA Predicted Upstream Regulators
Upstream Regulators	Molecule Type	Z-Score		pValue		Target Molecules in Dataset
		HSC	MK	HSC	MK	HSC	MK
ACOX1	enzyme	-0.466	-1.744	0.00306	0.0361	COL4A2,ETS2,HLA-DQA1,HLA-DRB5,HSPA5,IGF1,KRT8,LPL,NUPR1,RGS2,TRIB3,TRPV2	CD63,GSTP1,H2AX,HSPA5,LHPP,LPL,NUPR1,SELENBP1,XBP1
ACTB	other	2	1.342	0.00302	0.000224	CCNB2,CIT,MYLK,STMN1	AURKA,AURKB,CCNB2,MYLK,RACGAP1
ACTL6A	other	1.342	1.342	0.000307	0.00177	CCNB2,CCND1,CCNE2,ETS2,FAS,HMOX1	CCNA2,CCNB1,CCNB2,CDC25C,MCL1
ADRB	group	-3.565	-1.069	4.14e-11	0.000131	CAVIN2,CCND1,CD68,CDC7,CDK6,CYP51A1,E2F1,FAS,FDPS,GCLM,HMGCS1,HMOX1,HSD17B7,IDH1,INSIG1,LSS,MSMO1,MVD,NQO1,NSDHL,PCYT2,PPARGC1A,SLCO4A1,SRXN1	ACAT2,BHLHE40,BNIP3L,CCNA2,CLEC4D,CYP51A1,E2F3,FDPS,GCLM,HSPD1,JUN,MSMO1,NCL,SRM
AHR	ligand-dependent nuclear receptor	-1.287	1.076	1.46e-06	0.00101	ACTN1,CCND1,CD38,CDK1,CDKN2C,COL1A2,COL4A1,COL4A2,E2F1,EMILIN2,FAS,GAS6,HK2,HMGCR,HSPA5,IRF1,LTBP3,Mt1,Mt2,NEDD9,NQO1,NRG4,PLK1,PPP1R15A,RBP1,RORC,SCD,THBS1,TIMP3,TK1,VIM	ABCG2,ACACA,ALOX5,APP,CCNA2,CCNB1,CCNF,CDC25C,CDK1,CDKN2C,CELA1,HES1,HK2,HSPA5,HSPH1,JUN,LTC4S,Mt1,Mt2,PLA2G12A,PLK1,RBP1,TIMP3
Akt	group	1.855	2.615	8.75e-05	0.0345	BCL2,BIRC5,CCND1,CXCR4,FAS,HK2,HMOX1,IGF1,IL4,LMNA,LPL,MYCN,NET1,PGR,PPARGC1A,PTN,RASD1,RDH10,RHOB,RRM2,SOX4,THBS1,TJP1	BHLHE40,BIRC5,CEBPB,HES1,HK2,HPGD,IL12A,JUN,LPL,MCL1,MYCN,NDRG1,PTN,TJP1,XBP1
AKT1	kinase	0.854	2.576	2.12e-10	0.0208	ASS1,BCL2,BIRC5,Ccl9,CCND1,CD74,CD86,CKS2,COL4A1,CXCR4,DHCR7,DIAPH3,E2F1,FABP5,FAS,FOSB,GCLM,HMGCR,HMGCS1,HMOX1,IL4,LSS,MSMO1,MYH10,NQO1,PGR,PIK3R1,PPARGC1A,RHOB,SCD,THBS1,TK1,UBE2C,VIM	ACAT2,AURKB,BIRC5,CD74,CISH,CLU,EBP,EGR1,FABP5,FSTL1,GCLM,LDHB,MCL1,MSMO1,MYH10,PKM
ALDH1A2	enzyme	-1.463	0	6.83e-06	0.0163	BGN,CCN1,COL1A2,CSF1,ISL1,Ly6a (includes others),RARB,TIMP3	ABCG2,ALDH1A1,IGFBP4,TIMP3
ANGPT2	growth factor	1.007	2.891	1.11e-07	0.00558	ADA,BCL2,CD68,CD86,COL1A2,FAS,FKBP10,FKBP2,HMGCS1,HMOX1,HSPA5,MAPK12,PDIA3,PDIA5,PDIA6,POLD1,PROS1,RDH10,RFC2,RHOB,RPA3,SRXN1,THBS1,VIM	CDC34,CEBPB,COL18A1,FKBP2,HSPA5,HSPD1,MAP2K1,MIF,P4HB,PDIA3,PDIA6,SMYD5,TNIK,TXNIP
APP	other	-0.293	1.262	8.17e-12	0.00248	ALDOC,APOE,ARNTL,ATP1B1,BACE2,BASP1,BCL2,BIN1,CA12,CALML4,CANX,Casp12,CCND1,CD59,CD68,CD74,CD86,CDK1,CDK6,CKB,CSF1,CSF2RB,CXCR4,CYP26B1,DPYSL2,DYRK1B,ETS2,EVL,FAP,FOSB,FXYD1,FZD1,GBP6,GHR,Gsta4,HIVEP3,HMGCR,HMOX1,HSPA5,Ifi47,IGF1,IGF2R,IL4,IRF1,Irgm1,ITGB3,LDLR,Ly6a (includes others),MAF,MPO,Mt1,Nrgn,OSM,PIK3R1,PLK1,PRKCA,PRKCB,RUNX1T1,SDC4,SLAMF8,SMAD7,SNX14,STMN1,TBX1,Tgtp1/Tgtp2,THY1,TJP1,TNFA…	ABCG2,ALDOC,APP,BIN1,CANX,Casp12,CD74,CDK1,CLTB,CLU,COL18A1,CPLX2,EGR1,FYN,GSTM3,GSTP1,HERPUD1,HES1,Hnrnpa3,HSPA5,HSPD1,JUN,LDHB,LPAR6,MADD,Mt1,NCOA3,PFKP,PKM,PLK1,POLR2C,PPIA,RTP4,SIGMAR1,SLAMF1,SLFN13,SMARCA2,TJP1,TNFAIP2,TPI1,Tpm2,TUBA1B,TUBA1C,TUBB4B,VEGFB
AR	ligand-dependent nuclear receptor	2.3	3.368	4.23e-13	7.91e-09	Akr1c19,BASP1,BIRC5,CCND1,Cdkn1c,CENPE,CIT,DHCR24,DHCR7,DR1,DSG2,ERN1,ETS2,FABP5,GAS6,GATA1,GJA1,GSTM1,HMGCR,HSPA5,IGF1,KIF15,KIF22,LAMA5,LGALS7/LGALS7B,Ly6a (includes others),MSMO1,Nrgn,NTF4,NUPR1,PDIA5,PGR,PLK1,PRKCA,PROS1,RHOB,RP2,Sik1,SLC39A8,SLCO3A1,TACSTD2,TF,THBS1,TIMP3,TJP1,TMEM158,TNFAIP2,TNFSF12,TPX2,UBE2C,VIM,ZG16	ALDH1A1,ARMCX2,ATP2A2,BIRC5,BUB1B,CCL17,CCNA2,CDC25C,CDCA5,CEBPB,CENPE,CKAP4,CLSTN1,EBP,EGR1,EHD3,EPB41L4B,ERO1A,FABP5,GSN,GSTM1,GSTP1,HSPA5,HSPH1,KIF22,KNTC1,MECOM,MSMO1,MTHFD2,NDRG1,NUPR1,ODC1,PCBD1,PLK1,SCAP,SLC2A3,STARD10,TACSTD2,TIMP3,TJP1,TNFAIP2,XBP1
AREG	growth factor	2.726	3.308	5.81e-06	1.65e-10	BCL2,BIRC5,CCNB2,CCND1,CDCA8,CENPF,CXCR4,KIF20A,MKI67,PLK1,PRC1,RRM2,TOP2A	AURKB,BIRC5,CCNA2,CCNB1,CCNB2,CCNF,CDC20,CDCA8,CENPF,EGR1,JUN,KIF14,KIF20A,MKI67,MMP15,PLK1,PRC1,SSBP1
ARNT	transcription regulator	0	2.646	0.00701	0.00456	ALDOC,BCL2,CXCR4,HK2,ID2,ITGB3,KIF20A,NQO1,UBE2C,VIM	ALDH7A1,ALDOC,BHLHE40,ERO1A,HES6,HK2,KIF20A,SLC2A3,TFRC,TPI1
ATF3	transcription regulator	-1.336	-1.17	0.000732	0.00163	CCND1,CDK1,GBP6,HSPA5,ID1,IL4,LDLR,NFKBIZ,PLK1,PPP1R15A,TSLP	ASNS,AURKA,AURKB,CDK1,GSN,HSPA5,ID1,JUN,PLK1,XBP1
ATF4	transcription regulator	0.73	4.116	0.0191	3.78e-11	APBA3,APOE,CANX,FUT7,HSP90B1,HSPA5,NUPR1,PPP1R15A,SLC1A5,TRIB3,XDH	ABCG2,ASNS,CANX,CARS1,CEBPB,EIF4EBP1,ERO1A,FYN,GARS1,GRB10,HERPUD1,HSP90B1,HSPA5,HYOU1,JUN,KLF9,MCL1,MTHFD2,NDRG1,NUPR1,PHGDH,PSAT1,SIGMAR1,SLC1A5,SLC7A1
ATF6	transcription regulator	2.339	3.052	4.2e-05	7.14e-09	CDKN3,FDPS,HMMR,HSP90B1,HSPA5,MANF,NUCB2,PDIA4,SYVN1,UBE2C	APP,ATP2A2,AURKA,CEBPB,DNAJB11,FDPS,HMMR,HSP90B1,HSPA5,MANF,MCL1,PDIA4,SLC35B1,XBP1
ATP7B	transporter	2.673	0.632	1.59e-11	2.28e-08	CYP51A1,FABP5,FDFT1,FDPS,H1-2,HMGCR,HMGCS1,IDI1,LDLR,LSS,MSMO1,Mt1,Mt2,SQLE	APP,CDC20,CYP51A1,FABP5,FDFT1,FDPS,MSMO1,Mt1,Mt2,SMC2,SQLE
BAX	transporter	-0.651	1.387	0.00166	0.00116	BCL2,CDK1,CTSH,HLA-A,Ifitm1,PDIA6,TGM2	CCNB1,CDC25C,CDK1,ERO1A,Ifitm1,PDIA6,XBP1
BCAP31	transporter	0.391	-1.96	0.00167	0.00897	ERN1,HACD2,HSPA5,INSIG1,SCD	ACACA,CD9,HSPA5,XBP1
BCL6	transcription regulator	-0.264	-1.969	1.37e-08	0.0741	ALCAM,BCL2,CCND1,CIITA,CPD,CSF1,DOCK10,DPYSL2,FAS,FUT7,IL4,IL6R,IRF1,IRF8,LDLR,Ly6a (includes others),MAF,MAPK6,RHOF,RORC,SLC39A8,SOCS2,SOX5,SOX6,TACSTD2,TNFRSF18	CISH,DNAJB11,GATA3,IL12A,IL6R,LDHB,SOCS2,SYK,TACSTD2,UBA7,XBP1
BDNF	growth factor	-1.166	1.382	0.000424	0.0417	BCL2,CCN1,Cdkn1c,CXCR4,FOSB,FSCN1,GDA,HMGCR,HSPA5,KLF10,LGALS1,MVD,MYCN,MYO6,NPR1,RPRM,SERPINH1,Sik1,SLC17A8,THBS1,TRIB2,TUBA1A,VIM	ALDH7A1,APP,BHLHE40,CPLX2,EGR1,HSPA5,JUN,LGALS1,MYCN,NAB2,NCAM1,NPR1,SLC17A8,TFRC,Tmsb4x (includes others),TXNIP
BMP4	growth factor	1.239	1.717	0.00155	0.0293	ACVR2B,BCL2,Ccl9,CCN1,CCND1,EFNA1,GATA1,GJA1,ID1,ID2,KLF10,MYCN,NUPR1,SMAD7,TGM2,TRPV2	ABCG2,CEBPB,GATA3,HES1,ID1,JUN,LCP1,MYCN,NCAM1,NUPR1,PRKCH,RUNX3
BNIP3L	other	-3.44	-1.569	4.77e-07	1.37e-05	CCNE2,CD47,CDKN3,CENPE,CENPF,CKAP2,E2F1,HK2,KIF11,RRM2,SGO1,TOP2A	AURKA,CCNA2,CENPE,CENPF,GSN,HK2,PKM,SGO1,SYK,TFRC
BRCA1	transcription regulator	-1.109	-1.439	9.7e-05	0.000484	BCL2,BIRC5,CCNB2,CCND1,FAS,HBB,Hmga2,HMOX1,Ly6a (includes others),MATN4,NEDD9,NQO1,PERP,PLK1,TNFAIP2,TNFRSF18,VIM	BIRC5,CCNB1,CCNB2,Cd24a,CDC25C,COL18A1,E2F3,EGR1,H2AX,HBB,MLH1,PLK1,SERPINE2,TAP1,TNFAIP2
BRD4	kinase	0.847	3.098	6.43e-05	0.000435	BCL2,CCND1,CDC6,COL1A2,COL4A1,CXCR4,HMOX1,ID2,IRF1,IRF8,NQO1,PIM2,RRM2,THBS1,TOP2A	AURKB,BHLHE40,CCNA2,CDCA5,FKBP11,JARID2,MCL1,PIM1,PIM2,SLC19A1,SRM,TTC27,XBP1
BTK	kinase	0.8	1.477	6.17e-06	0.0274	CD38,CD86,CDK6,CXCR4,E2F1,ELANE,FABP5,HELLS,HMOX1,IRF1,ITGB3,MPO,OAS2,RP2,SELP	CEBPB,CISH,FABP5,JUN,MTHFD2,NCL,PIM1,SLC2A3
BTNL2	transmembrane receptor	0.905	1.414	3.23e-05	0.00216	ACTR3B,CD74,CDKN2C,CNN3,ENAH,EPCAM,GATA1,IL4,ITIH5,S100A4,XDH	ACTR3B,CD74,CDKN2C,DAPP1,ENAH,ITIH5,PRXL2A,TMEM64
CASR	G-protein coupled receptor	2.049	2.129	2.79e-12	8.2e-09	BCL2,BIRC5,CCND1,CENPH,CENPS/CENPS-CORT,Clec2d (includes others),COL4A1,COL4A2,CSF1,ID1,ITGB7,KIF11,KIF22,LGALS1,LPL,NASP,NDC1,NEDD9,NUPR1,PRC1,RAD51AP1,RGCC,SLC7A7,TK1,TPX2	BIRC5,BUB1B,CCNB1,CDC20,CISH,EGR1,GATA3,ID1,INCENP,KIF22,LGALS1,LPL,NDC1,NUPR1,ODC1,PRC1,RGCC,SPAG5,SSX2IP,TXNIP
CCND1	transcription regulator	2.137	1.5	2.28e-07	1.65e-05	BCL2,BIRC5,CCND1,CCNE2,CDC6,CDCA2,CDCA8,CDK6,CDKN2C,CENPF,CENPH,CENPK,CEP55,DHCR24,E2F1,ESCO2,GAS2L3,ID1,ITGB3,KIF11,KIF20A,MEIS2,MYLK,PCLAF,PGR,PLK1,RGS2,RRM2,SOX4,TALDO1,TPX2	AURKA,BIRC5,CCNA2,CDCA8,CDKN2C,CENPF,CEP55,ERBIN,ESCO2,GAS2L3,ID1,KIF20A,KIF20B,MYLK,NCOA3,NOP58,PCLAF,PLK1,PSRC1,RACGAP1,RPL27A,SELENBP1,SPC25,TPI1,TUBA1B,TUBA1C
CD24	other	1	0.954	0.00296	0.00625	DUSP5,ECM1,HMMR,LAT2,MBNL1,N4BP3,PPP1R15A,SYNE2,THBS1,TOP2A	APOBEC3B,ECM1,HMMR,IRAK1BP1,JUN,KNTC1,LAT2,NCOA3,PHF10
CD28	transmembrane receptor	-1.37	3.83	2.06e-05	0.000314	BCL2,BIN1,CCND1,CD27,CD86,CDK6,CENPF,CXCR4,FDPS,FKBP2,HELLS,HIVEP3,HK2,HLA-DQB1,IL4,IRF1,IRF8,ITGB7,MAF,MMRN1,PDE6H,RHOC,RORC,SLC16A3,SOCS2,THBS1,TNFRSF18,TSC22D1	ARHGDIB,BHLHE40,BIN1,CENPF,CISH,FCER1G,FDPS,FKBP2,FYN,GATA3,HK2,HLA-DQB1,IFRD2,IL12A,JUN,LCP1,NCL,ODC1,PPA1,PRDX4,SLC7A1,SOCS2,SRPRB,TFRC
CD3	complex	0.505	4.42	5.17e-09	1.98e-05	BCL2,BIRC5,CCND1,CD27,CD53,CD74,CD86,CDK1,CDK6,CENPF,CKS2,CTSW,CXCR4,ETS2,FAS,FDPS,FKBP2,FUT7,GGT5,HELLS,HIVEP3,HLA-DQB1,HSP90B1,HSPA5,IGF1,IL4,IRF1,IRF8,ITGB7,Ly6a (includes others),MAF,MCM5,MMRN1,NASP,PCYT2,PDE6H,PDIA4,PLEK,RHOC,RORC,SELPLG,SOCS2,STMN1,TGM2,THBS1,THY1,TNFRSF18,TNFRSF25,TNFSF4,TOP2A,TRIP10	ARHGDIB,BATF,BIRC5,CCL17,CCNH,CD74,CDK1,CENPF,CISH,EBP,FCER1G,FDPS,FKBP2,FYN,GATA3,HLA-DQB1,HSP90B1,HSPA5,IFRD2,JUN,LCP1,MTHFD2,NCL,ODC1,P4HB,PDIA4,PLEK,POLR2C,PPA1,PRDX4,RPP30,SEC14L1,SLC7A1,SLPI,SOCS2,SRPRB,TFEC,TFRC,TPST1,YARS1
CD38	enzyme	2.64	4.235	4.74e-13	4.81e-21	ALDOC,ASS1,ATP1B1,CD86,CRELD2,CSF2RB,GCAT,GLIPR2,HMMR,IL6R,ITGB7,MANF,NABP1,PDIA6,PPARGC1A,RASGRP2,RBPMS,RPN1,S100A4,S100A6,Scd2,SDF2L1,SLC16A3,SLC39A8,SOCS2,THY1,TMEM97,VIM	ALDOC,ASNS,BNIP3L,CISH,CKAP4,CLCN3,CRELD2,CRIP1,EIF4EBP1,ERO1A,GCAT,HMMR,IL6R,MANF,NCAM1,NDRG1,PDIA6,PFKL,PFKP,PIM1,PKM,PPP3CB,PRDX4,PSAT1,RBPMS,RPN1,S100A6,Scd2,SDF2L1,Serpina3g (includes others),SKA1,SOCS2,TMEM97,TPI1,UCK2,XBP1
CD40LG	cytokine	-1.171	1.327	1.29e-06	0.000305	ALCAM,BCL2,CD1D,CD27,CD38,CD86,CDK6,CIITA,CSF1,CXCR4,DUSP5,FAS,FOSB,FSCN1,HK2,HLA-DQA1,HLA-DQB1,ID2,IL4,IRF1,ITGB7,NET1,PLEK,PTPN1,RGS1,RGS2,SELP,SELPLG,TAP2,TGIF1,TGM2,TNFAIP2,TNFSF4	APRT,ARSB,BATF,CA2,CCL17,CD63,CLU,DAPP1,EGR1,HK2,HLA-DQB1,IL12A,JUN,MCL1,MIF,NCOA3,NINJ1,PIM1,PLEK,RGS1,RUNX3,SLAMF1,TAP1,TFRC,TNFAIP2,ZNRD2
CD5	transmembrane receptor	0.8	1.387	0.000313	0.0234	BCL2,CD86,LDLR,MSMO1,MVK,PIM2,RARA,RORC	CEBPB,MSMO1,PIM1,PIM2,RUNX3
CDK19	kinase	-0.168	-1.633	1.64e-08	0.0305	ACVR1B,ALDOC,DHCR7,FAS,FDFT1,HMGCS1,HMOX1,LSS,MVD,MVK,OSGIN1,PLK2,PLK3,PPP1R15A,SESN1,TRIB3,TSC22D1	ALDOC,CLU,FADS2,FDFT1,JUN,NINJ1,TXNIP
CDKN1A	kinase	-2.836	-2.152	2.12e-12	6.11e-09	BCL2,BIRC5,CCN1,CCND1,CDC6,CDK1,CDKN3,CENPF,CEP55,CIT,FAS,HSPA5,ITGB3,KIF20A,KNSTRN,KRT18,MAF,MCM5,MKI67,PCLAF,PLK1,PLK2,POLD1,PRC1,RPA3,SSPN,STMN1,TNFRSF18,TOP2A,TPX2,UBE2C,VIM	APP,AURKA,AURKB,BIRC5,BUB1B,CCNA2,CCNB1,CDC20,CDC25C,CDK1,CENPF,CEP55,H2AX,HSPA5,KIF20A,KNTC1,MKI67,PCLAF,PHGDH,PLK1,PRC1,RACGAP1,SMC2,SPAG5,SPDL1,UBE2S
CDKN2A	transcription regulator	-1.682	-2.788	1.9e-06	1.79e-05	ASF1B,BCL2,BIRC5,Ccl9,CCND1,CDK1,CDKN2C,CENPK,DCK,E2F1,EFNA1,Hmga2,ITGB3,KIFC1,MCM5,MKI67,MYCN,PBX3,PLK1,RAD51AP1,RRM2,S100A6,TGIF1,TK1,TMEM97,VIM,ZNF385A	AURKB,BIRC5,BUB1B,CCNA2,CCNB1,CDC25C,CDCA5,CDK1,CDKN2C,CEBPB,DCK,E2F3,EGR1,EHD3,GTSE1,H2AX,JUN,MCL1,MKI67,MYCN,ODC1,PLK1,S100A6,TMEM97
CDX2	transcription regulator	0.537	1.706	0.00982	0.0167	BCL2,BIRC5,Gkn3,Hmga2,HOXA5,HOXB8,HOXC10,Muc1,MYCN,NR1H4,SOX5	BIRC5,CD9,CLU,Gkn3,HOXB2,HOXB5,JUN,MLLT3,MYCN,NR1H4
CEBPA	transcription regulator	1.468	0.934	1.48e-09	0.00182	APOB,ASS1,BCL2,BIN1,Ccl9,CCNB2,CCND1,CIITA,COL1A2,CSF1,CXCR4,DHCR7,E2F1,ELANE,FHL1,FZD1,GJA1,GLIPR1,HMGCR,HMOX1,HSPA5,ID1,ID2,IGF1,IL4,IL6R,LGALS1,LPL,Ly6a (includes others),MMRN1,MPO,MYCN,NR1H4,NTF4,OAS2,PPARGC1A,PPP1R14A,RGS2,SCD,SERPINB1,SERPINI1,THBS1	ACACA,ASNS,B9D1,BIN1,CA2,CCNA2,CCNB2,CEBPB,CKAP4,CREG1,GLIPR1,GSTP1,HPGD,HSPA5,ID1,IGFBP4,IL6R,JUN,LGALS1,LPL,MYCN,NR1H4,PTPRE,RUNX3,SCAP,SPINT2
CEBPB	transcription regulator	0.817	1.589	2.9e-09	0.00359	APOB,BCL2,CCNB2,CCND1,CD1D,CDC6,CIRBP,CLEC4E,COL1A2,CXCR4,DHCR7,E2F1,ELANE,ENTPD2,FAS,FHL1,FZD1,GLIPR2,H4C2,HBB,HLA-A,ID1,IGF1,IL4,KRT18,LCP2,LDLR,LGMN,NFKBIZ,NUPR1,PPARGC1A,PPP1R14A,PPP1R15A,SCD,TF,TMEM176A,TMEM50B,TRIB3,VIM,XDH	ALDH1A1,APP,ARL6,ASNS,B9D1,CCNA2,CCNB2,CDC25C,CEBPB,CIRBP,E2F3,HBB,Hnrnpa3,HSPD1,ID1,IGFBP4,IL12A,JUN,NUPR1,ODC1,PRG2,SLC7A1,TM4SF1,XBP1
CFTR	ion channel	-1.265	-1.929	9.37e-05	0.000259	FAAH,FAS,FDFT1,FDPS,IDI1,NFKBIZ,OXCT1,SCD,Scd2,Slfn2,SQLE	AQP1,ASNS,FADS2,FDFT1,FDPS,HPGD,Scd2,Slfn2,SQLE,Tmsb4x (includes others)
CG	complex	-0.446	2.664	1.55e-06	0.0192	BCL2,CCNE2,CDC6,CXCR4,DHCR7,FABP5,FAS,FHL1,FZD1,GBP6,GJA1,HK2,HLA-A,HLA-DQA1,HMGCR,HSD17B7,IGF1,ITGB3,LDLR,MAF,MVK,NPR1,NUCB2,PGR,PLPP3,PPP1R14A,RGS2,S100A6,SDC4,SRXN1,TMEM158	BHLHE40,CEBPB,CLU,DMD,EGR1,FABP5,FJX1,FYN,GGCT,HK2,HPGD,IGFBP4,JUN,KNOP1,MCL1,MRPS6,NPR1,S100A6,TM4SF1
CGA	other	-1.872	-2.84	4.8e-08	1.21e-07	CCND1,CREB3L1,CRELD2,E2F1,ETV5,FHL1,FKBP2,HSP90B1,HSPA5,ID1,ISL1,NUPR1,PDIA3,PDIA4,PDIA6,SDF2L1,TIMP3	CRELD2,DNAJB11,FKBP11,FKBP2,HERPUD1,HSP90B1,HSPA5,HYOU1,ID1,KLF9,NUPR1,PDIA3,PDIA4,PDIA6,SDF2L1,TIMP3
CLDN7	other	0.475	-1.82	0.00741	0.0141	APOE,CA12,CBX2,CD68,MLEC,MUC13,SERPINB1,SLCO2A1,TINAGL1,TJP1	ARHGDIB,CKAP4,LYSMD2,MLEC,PHGDH,RPP40,SLC35B1,TEAD2,TJP1
Creb	group	-0.853	1.486	2.86e-05	0.0241	ACVR2B,BCL2,CCN1,CCND1,CD59,CYP51A1,ETV5,FAS,FHDC1,FOSB,FSCN1,GDA,GIMAP8,GJA1,IGF1,KLRB1,LDLR,LTBP3,NEDD9,PDE3B,PPARGC1A,PRKCA,RGS2,SKIL,SOX4,TF	ALOX5,ATP2A2,CEBPB,CYP51A1,EGR1,FCER1G,GNB4,GSTM3,HES1,HPGD,JUN,KCNC1,MAP2K1,MCL1,MIF,NDN,Nolc1
CREB1	transcription regulator	-0.087	1.61	5.77e-16	2.15e-05	ANGPTL2,APOE,BCL2,BIRC5,CADPS2,CCN1,CCNB2,CCND1,CD68,CDCA8,CIITA,CPD,CRIM1,CXCR4,CYP51A1,ECM1,EHD4,FOSB,FUT7,GDA,GEM,HLA-A,HLA-DQB1,HMGCR,HMGCS1,HMOX1,HSPA5,ID1,IDI1,IL4,LDLR,LPL,LSS,MCM5,MKI67,MSMO1,MVD,MVK,MYH10,Nrgn,PDE3B,PLXDC2,PNO1,PPARGC1A,PPP1R15A,PTPRN,RGS2,RPRM,RUNX1T1,SCD,SERPINI1,SHTN1,Sik1,SOCS2,SRXN1,STMN1,TCEAL6,TF,TGIF1,TRPC6,VIM	AK4,ATP2B4,AURKA,BHLHE40,BIRC5,CARS1,CCNA2,CCNB1,CCNB2,CD9,CDCA8,CEBPB,CSRP2,CYP51A1,EBP,ECM1,EGR1,HERPUD1,HLA-DQB1,HPGD,HSPA5,ID1,JUN,LMO1,LPL,MCL1,MKI67,MSMO1,MYH10,NAB2,PLXDC2,SIAH2,SLC19A1,SLC2A3,SOCS2,TFRC,Tpm4
CREM	transcription regulator	1.254	1.913	7.69e-07	0.0214	APOE,BCL2,CCND1,CD86,CYP51A1,FUT7,HMGCR,HMGCS1,IDI1,IL4,LDLR,LSS,MSMO1,MVK,PPP1R15A,RARB,RHOB,Sik1,THBS1	ATP2A2,BHLHE40,CCNB1,CEBPB,CYP51A1,EGR1,MCL1,MSMO1,NAB2,SIAH2
CSF1	cytokine	1.575	2.985	2.85e-17	3.11e-07	Acp5,APOE,BCL2,BIRC5,CCND1,CD68,CSF1,CYP51A1,DHCR24,DHCR7,DOK2,DUSP5,ETS2,FAS,FDFT1,FDPS,HK2,HMGCR,HMGCS1,HSD17B7,HSP90B1,HSPA5,IDI1,IGF1,Iigp1,IRF8,ITGB3,LSS,MPO,MSMO1,MVD,MVK,NSDHL,PGR,SLC16A3,SLC1A5,SQLE,THBS1	BIRC5,CCNB1,CYP51A1,EBP,EGR1,F2R,FCER1G,FDFT1,FDPS,GRAP2,HK2,HSP90B1,HSPA5,IL12A,JUN,MSMO1,PFKL,PKM,SC5D,SLC1A5,SQLE,TPI1,XBP1
CSF2	cytokine	2.634	5.702	2.64e-19	3.04e-14	ADA,ADORA2B,BCL2,BIRC5,CCND1,CD38,CD74,CD86,CDCA2,CDCA3,CDCA8,CDK1,CDKN2C,CENPE,CENPH,CIITA,CSF1,CSF2RB,CXCR4,DOK2,DSCC1,EPCAM,FAS,FFAR2,FIGNL1,GATA1,GCLM,HK2,HLA-DQB1,HMGCR,ID2,IGF1,IL4,ITGB3,KIF11,MCM5,MKI67,MPO,NET1,OSM,PDE1B,PIM2,PLK1,POLD1,PPP1R15A,PRC1,RARA,RRM2,SGO1,SLC1A5,Slfn2,SOCS2,STMN1,TF,TGM2,THBS1,TNFRSF18,TOP2A,TPX2,TRIB2,UBE2C	ALOX5,AURKA,BIRC5,BUB1B,CCL17,CCNA2,CCNB1,CCNF,CD180,CD63,CD74,CDC20,CDCA5,CDCA8,CDK1,CDKN2C,CENPE,CISH,EGR1,F2R,GADD45GIP1,GCLM,HK2,HLA-DQB1,HSPD1,HSPH1,JUN,KNTC1,LCP1,MCL1,MKI67,MLH1,ODC1,PHGDH,PIM1,PIM2,PLK1,PRC1,PTK2,RACGAP1,SGO1,SKA1,SLC1A5,SLC2A3,Slfn2,SMC2,SOCS2,SPAG5,SPC25,TPI1,XBP1
CSF3	cytokine	1.227	1.237	2.12e-05	0.00329	BCL2,BIRC5,CDK6,CXCR4,ELANE,GATA1,GJA1,HLA-DQA1,HMOX1,IGF1,IL4,Ly6a (includes others),MPO,PRKCA,PRKCB,RARA,RGS1,RORC	BATF,BIRC5,CEBPB,CISH,EGR1,HSPD1,IL12A,JUN,MCL1,ODC1,PIM1,RGS1,TFRC
CTNNB1	transcription regulator	1.986	1.206	2.92e-08	7.02e-06	ALCAM,BCL2,BGN,BIRC5,CA3,CCN1,CCND1,CCNE2,CD47,Cdkn1c,CHEK2,COL4A1,COL4A2,CYP51A1,DIAPH3,ECM1,EPCAM,FAS,GHR,GJA1,HMGCR,HMGCS1,HOXA5,ID1,ID2,IDI1,IL4,IRF8,ISL1,ITGB7,ITSN1,JAM2,KIFC1,LMNA,LPL,LY6E,MYCN,MYLK,P2RX7,PHLDA2,PIK3R1,PLK1,Podxl,S100A4,SCD,SCRN1,SESN1,SLC1A5,SMAD7,SOX4,SOX5,TGIF1,TGM2,TIMP3,TJP1,TNFRSF18,TSC22D1,VIM	ACACA,ACAP1,ACAT2,ALDH1A1,APP,ARL4A,AURKA,BHLHE40,BIRC5,CCNA2,CLU,CNN2,CREG1,CRIP1,CYP51A1,ECM1,EGR1,F2R,FCER1G,GATA3,GIPC1,HES1,HHEX,HSCB,ID1,JUN,LAP3,LPL,LY6E,MCL1,MECOM,MMP15,MYCN,MYLK,NCAM1,PLK1,Podxl,RAPSN,SCAP,SCRN1,SERPINE2,SLC1A5,SRPK1,SYK,TEAD2,TIMP3,TJP1,TNIK,ZEB2
CYB5R4	enzyme	-1.234	-2.408	1.16e-07	2.26e-05	HMOX1,HSPA5,LPL,Mt1,Mt2,PPARGC1A,SCD,Scd2	HSPA5,LPL,Mt1,Mt2,Scd2,XBP1
CYP1A1	enzyme	0.655	1	0.000445	0.00377	CCND1,GAMT,GSTM2,IGF1,LMNA,Mt1,Mt2,NQO1,SOCS2,TSC22D1,VAMP8	CNN2,GSTM3,LYAR,Mt1,Mt2,ODC1,RACGAP1,SOCS2,TACC3
CYP51A1	enzyme	-2.646	-2	5.8e-08	0.000514	DHCR24,HMGCR,LSS,MSMO1,NSDHL,RARA,SQLE	EBP,MSMO1,SC5D,SQLE
DCAF1	kinase	1.109	1.109	0.0014	0.00106	CENPF,KLF10,PLK1,SOCS2,TGM2	CCNB1,CENPF,PLK1,SOCS2,TXNIP
DNMT1	enzyme	-1.225	-0.83	0.0101	0.000112	BIRC5,CDK1,Cdkn1c,EPDR1,IL4,Mt1,PTN,TIMP3	BIRC5,CDC25C,CDK1,EPDR1,GSTP1,LRP8,MLH1,Mt1,PTN,RGS10,TIMP3
DYRK1A	kinase	-1.287	-2	5.86e-05	0.000469	APOA1,CCND1,CDC6,CDK1,E2F1,UBE2C	APOA1,CCNB1,CDC25C,CDK1,KNTC1
E2f	group	3.068	2.213	3.14e-06	0.0384	CDC6,CDC7,CDK1,CENPO,DBF4,DHPS,E2F1,IGF1,MCM5,MYCN,NASP,RPA3,RRM2,TPX2,UBE2C,VKORC1L1	ALG5,CCNA2,CCNB1,CDC25C,CDK1,GOLT1B,KNTC1,MYCN
E2F1	transcription regulator	2.638	2.545	1.03e-05	1.61e-05	BCL2,BIRC5,CCNB2,CCND1,CCNE2,CDC6,CDK1,CDKN2C,CHEK2,CKB,DBF4,E2F1,ECT2,FAS,FHDC1,FHL1,HELLS,HSP90B1,IGF1,MAF,MCM5,MYCN,PCLAF,PIK3R1,PLK2,POLD1,PPARGC1A,RFC2,RPA3,RRM2,STMN1,TAP2,THBS1,TK1,TOP2A,VIM	ABCG2,ACTR1A,ALG5,AURKA,AURKB,BIRC5,CA2,CCNA2,CCNB1,CCNB2,CCNF,CD2AP,CD9,CDC20,CDK1,CDKN2C,E2F3,EGR1,HES1,HSP90B1,HSPD1,MCL1,MLH1,MYCN,NCL,NCOA3,PCLAF,PSAT1,RACGAP1,RRP1B,TAP1,UCK2,VEGFB,YARS1
E2F2	transcription regulator	1.775	2.586	4.24e-06	7.88e-05	BCL2,BIRC5,CCNB2,CCND1,CDC6,CDK1,CDKN2C,E2F1,ID1,MCM5,MYCN,RRM2	BIRC5,CCNA2,CCNB1,CCNB2,CDK1,CDKN2C,E2F3,ID1,MLH1,MYCN
E2F3	transcription regulator	2.105	2.523	3.8e-15	1.07e-05	BIRC5,CA12,CCNB2,CCND1,CDC6,CDCA3,CDK1,E2F1,ECHDC2,H1-2,H4C2,IGF1,JAM2,KRT80,LPL,MCM5,MYCN,PCLAF,PLCB4,PLK1,PTGER3,PTN,RBPMS,RRM2,SERPINH1,SMG6,THBS1,TIMP3,TK1,TNFAIP2,TPX2,UBE2C	BIRC5,CCNA2,CCNB1,CCNB2,CD9,CDK1,COL18A1,E2F3,HSPD1,LPL,MLH1,MYCN,PCLAF,PLK1,PTN,RBPMS,TIMP3,TNFAIP2
EGF	growth factor	1.719	2.896	4.19e-12	6.7e-06	ACTN1,ADA,ALCAM,ALOX12,APOA1,BCL2,BIRC5,CAVIN2,CCN1,CCND1,CDK1,CKS2,COL1A2,CXCR4,DUSP5,E2F1,ENAH,EPCAM,ETS2,FOSB,GGT5,GJA1,Gsta4,HMGCS1,HMOX1,ID1,ID2,IDH1,IDI1,IGF1,ITGB3,KLF10,MYCN,PGR,PHLDA2,PLPP3,PTPRN,RHOB,RRM2,S100A4,SCD,Scd2,SOX4,TF,TGIF1,TGM2,THBS1,TIMP3,TJP1,TJP3,VIM	ABCG2,APOA1,ATP2A2,AURKA,AURKB,BIRC5,CCL17,CCNB1,CDC25C,CDC34,CDK1,CEBPB,CISH,CLCN3,CLU,E2F3,EGR1,ENAH,FSTL1,GSTP1,HES1,HOXB5,HPGD,ID1,IGFBP4,JUN,MCL1,MYCN,NCAM1,NCL,ODC1,PRKCH,PTK2,Scd2,TIMP3,TJP1
EGFR	kinase	2.281	4.106	0.00124	7.15e-09	BCL2,BIRC5,CCND1,CD47,CDK1,CDK6,CXCR4,DSG2,E2F1,FAP,GHR,GJA1,HK2,HSP90B1,HSPA5,ID1,IGF1,IRF1,IVNS1ABP,PLK1,RHOB,SDF2L1,ST3GAL2,TGM2,THBS1,VIM	ABCG2,BIRC5,CCNA2,CDK1,CEBPB,E2F3,EGR1,ENOPH1,F2R,FKBP11,HERPUD1,HK2,HSP90B1,HSPA5,ID1,IGFBP4,JUN,LRP8,LYAR,MCL1,NCL,NSF,ODC1,PKM,PLK1,PPIA,PTPRE,SDF2L1,SERPINE2,SLC2A3,SLPI,ST3GAL2,TPST1,TUBB4B,TXNIP,UBE2S,ZEB2
EGLN	group	0.588	-3.034	0.0417	6.57e-07	ALDOC,EFNA1,H3C1,HK2,HLA-DQB1,OSM,PDK3,PRSS57,RIPPLY3,SLC16A3	AK4,ALDOC,BCKDHA,CSRP2,DHRS13,EIF4EBP1,FYN,GATA3,GRHPR,HK2,HLA-DQB1,MIF,PDK3,PFKL,PFKP,SELENBP1,Serpina3g (includes others),TPI1,ZNF511
EGR1	transcription regulator	1.5	0.233	0.000501	0.000762	APOA1,Ccl9,CCND1,Cdkn1c,COL1A2,CSF1,FAS,HMGCR,HMOX1,ID1,IL4,IL6R,LDLR,PTPN1,SQLE,THBS1	APOA1,APP,ATP2A2,CDC20,CLU,EGR1,EIF4EBP1,FYN,HPGD,ID1,IL6R,JUN,NAB2,NDRG1,SQLE
EGR2	transcription regulator	0.507	1.173	0.000284	1.05e-05	ASS1,BCL2,CYP51A1,DHCR7,GHR,HMGCR,HSPA5,ID2,IL4,IL6R,LAG3,LTBP3,RORC,SCD,SQLE	BHLHE40,BNIP3L,CYP51A1,EGR1,GATA3,GNB4,HSPA5,IL6R,JUN,NAB2,NCL,NSF,POLR2C,PPP3CB,SQLE,TFRC,ZEB2
EIF3E	other	1	-1.408	0.0415	0.00132	CCND1,CDCA8,CMTM7,THBS1	CCNF,CDC34,CDCA8,COL18A1,SMC2,ZEB2
ELK1	transcription regulator	1.718	0.831	0.00342	0.00241	ARRB2,FOSB,JAM2,MYLK,NUPR1,PRKCA,THBS1	EGR1,JUN,MCL1,MECOM,MTHFD2,MYLK,NUPR1
ELL2	transcription regulator	2.236	2.828	0.0415	0.000387	CCPG1,CRELD2,FKBP2,FUT8,MANF	CRELD2,ERGIC1,FKBP2,FUT8,MANF,PON3,REXO2,XBP1
EP400	other	1.254	2.975	0.000398	4.31e-06	CDC6,CDCA3,CENPF,E2F1,MAPK12,PLK1,SGO1	CCNA2,CCNF,CDC20,CENPF,INCENP,PLK1,PSRC1,SGO1,SKA1
EPAS1	transcription regulator	-0.437	1.36	5.08e-05	0.00405	ALDOC,BCL2,CA12,CCN1,CCND1,CKB,CXCR4,CYP51A1,FHL1,GJA1,H1-2,HMGCS1,HOXA5,HSPA5,ITGB3,ITIH5,LDLR,LPL,MANF,PRKCA	ABCG2,ACACA,ALDOC,BHLHE40,CEBPB,CYP51A1,HSPA5,ITIH5,LPL,MANF,MIF,NDRG1,SCAP,SLC2A3,UGP2
EPO	cytokine	1.581	2.859	1.67e-07	5.58e-06	BCL2,CXCR4,DHCR24,FABP5,FAS,FOSB,GATA1,GDF3,HBB,HK3,ID1,ID2,LDLR,LY6E,MPO,NUPR1,OSM,Podxl,PRKCA,PRKCB,PRKCQ,RCC2,RHAG,SELP,SMAD7,SOCS2,TF,TJP1,VWF	ARL6,BNIP3L,CA2,CISH,CREG1,EGR1,FABP5,GATA3,GDF3,HBB,ID1,JUN,LCP1,LY6E,MCL1,MLH1,NAB2,NUPR1,PIM1,Podxl,SOCS2,TFRC,TJP1,TPI1,TXNIP
ERBB2	kinase	2.783	2.845	7.81e-31	1.61e-14	ALDOC,ANGPTL2,BCL2,BIRC5,CAVIN2,CCNB2,CCND1,CCNE2,CD47,CD59,CDC6,CDC7,CDCA2,CDCA3,CDCA8,CDK1,CDK6,CDKN2C,CDKN3,CENPE,CENPF,CKS2,CLDN4,CLEC11A,COL4A1,CYP4B1,CYP51A1,DSG2,E2F1,ETV5,FSCN1,GAS6,GBP6,GHR,GJA1,GPX3,H4C3,HMGCR,ID1,ID2,IDH1,IDI1,IGF2R,IL6R,ITGB3,JAM2,LGALS1,LPCAT1,LSS,LTBP3,MAF,MCM5,MFAP2,MKI67,MXD3,MYCN,NCAPG,NEDD9,NET1,NUCB2,PDE8A,PDIA4,PHLDA2,PLAC8,POLD1,POLI,PPP2R2B,PRC1,PTPN1,RAB34,…	ABCG2,ALDOC,AURKA,BHLHE40,BIRC5,BUB1B,CAVIN3,CCNA2,CCNB1,CCNB2,CD9,CDC16,CDC20,CDC25C,CDC42EP2,CDCA5,CDCA8,CDK1,CDKN2C,CEBPB,CENPE,CENPF,CHCHD10,CLEC11A,CLU,COL18A1,CRIP1,CYP51A1,E2F3,EBP,EGR1,EIF4EBP1,F2R,FSTL1,GATA3,HES1,ID1,IGFBP4,IL6R,JUN,LGALS1,MCL1,MFNG,MIF,MKI67,MYCN,NCAPG,NDRG1,PDIA4,POLB,POLD4,PRC1,RALB,S100A6,SHMT1,SLPI,SMC2,SOCS2,SPAG5,SPINT2,SQLE,ST3GAL6,TAP1,TIMP3,TJP1,Tmsb4x (includ…
ERBB3	kinase	1.149	0.447	1.53e-10	0.00023	AMOTL2,BGN,CCN1,CCND1,CD47,CDKN2C,CXCR4,EMP2,ETV5,GAS6,GHR,HMMR,HMOX1,PIM2,PLK1,STMN1,TGM2,THBS1,TIMP3,TK1,TOP2A	CDKN2C,CLU,EGR1,FSTL1,HMMR,NDRG1,PHGDH,PIM2,PLK1,SLPI,TIMP3,TNS1
ERK1/2	group	1.435	0.952	8.64e-05	0.00146	BCL2,CCND1,CD86,CDK1,CLEC11A,CXCR4,FOSB,FZD1,GJA1,HK2,HLA-A,HSPA5,ID1,IL4,ITGB3,LDLR,MYCN,PTN,RHOC,S100A6,SKIL,SYVN1,TAP2,TSLP	ALOX5,ASAH1,CDC25C,CDK1,CEBPB,CLEC11A,EGR1,HK2,HPGD,HSPA5,ID1,IL12A,JUN,MYCN,PKM,POLB,PTN,PTPRE,S100A6,TAP1
ERN1	kinase	1.63	1.977	0.000216	1.2e-08	EPCAM,FAS,HSP90B1,HSPA5,IL4,MVD,OAS2,PDIA5,PDIA6,PROS1,SCD,SDF2L1,SYVN1,TINAGL1	ACACA,ATP2A2,CEBPB,DERL2,DNAJB11,ERO1A,ERP44,FKBP11,HOOK1,HSP90B1,HSPA5,JUN,MCL1,NCOA3,P4HB,PDIA6,SDF2L1,SLC35B1,SLC7A1,XBP1
ESR1	ligand-dependent nuclear receptor	1.815	3.478	9.98e-16	7.3e-09	ACVR1B,ADA,ALCAM,ANGPTL2,APOA1,APOE,ARNTL,ASS1,ATP1B1,BCL2,BIN1,BIRC5,CA12,CALML4,CCN1,CCND1,CCPG1,CD59,CDCA8,CDK1,CDK6,CDKN3,CENPE,CENPF,CENPK,CHEK2,CIT,CKB,CLDN4,CLEC1B,Clec2d (includes others),CRIM1,CYP26B1,DHCR24,DHCR7,DIAPH3,DR1,DSG2,DUSP5,E2F1,EFNA1,ENAH,FAS,FHL1,FKBP2,FLT3LG,FOSB,FRAT2,GEM,GHR,GJA1,Gsta4,H4C3,HELLS,HMGCR,HPGDS,HSD17B7,HSP90B1,ID1,IGF1,Iigp1,IRF1,KIF20A,LDLR,LGALS1,LPL,MAPK…	ABCA4,ABCG2,ALOX5,APOA1,AQP1,ATP11A,AURKA,BIN1,BIRC5,BUB1B,CA2,CCNA2,CCNB1,CCNH,CDC42EP2,CDCA8,CDK1,CEBPB,CENPE,CENPF,CLCN3,CLEC1B,COTL1,EGR1,ENAH,FKBP2,FRAT2,GALNT7,GATA3,GSN,HES1,HSP90B1,HSPD1,HSPH1,ID1,IGFBP4,IL12A,INCENP,JUN,KIF20A,LGALS1,LPL,MADD,MKI67,MYH10,NCAPG,NCOA3,NDC1,NUP205,PCBD1,PIM2,PLS1,POLD4,PON3,PRKCH,PSAT1,PTK2,RTP4,Scd2,SEC14L1,SIAH2,SLC25A4,SLC7A1,SMC2,SOCS2,SPDL1,SRM,SSX2IP,…
ESRRA	ligand-dependent nuclear receptor	0.464	2.761	0.00109	0.00168	ALDOC,CDC6,CKB,CYP51A1,FRAT2,HK2,HMGCR,HMGCS1,IDI1,LPL,PPARGC1A,PPP2R2B,RARA,Scd2,TOP2A	ALDOC,ASAH1,ATP2A2,CSRP2,CYP51A1,FRAT2,HK2,IGFBP4,LDHB,LPL,MTCH2,PKM,Scd2,TPI1
EWSR1	other	1.673	1.982	1.11e-05	0.02	BCL2,CCND1,CDK1,CHEK2,KIF20A,PCLAF,RRM2,TOP2A	CDK1,KIF20A,MCL1,PCLAF
F2	peptidase	0.118	2.923	7.6e-08	9.57e-05	B3GNT5,Ccl9,CCN1,CCND1,CD68,CDC6,COL4A1,CXCR4,DOCK10,DOK5,EHD4,FHL1,FOSB,HMOX1,IGF1,LMCD1,MFHAS1,OSM,PDIA4,PGR,PROS1,RHOB,RHOJ,SDC4,SELP,TAP2,THBS1,VWF	B3GNT5,CCNA2,CD63,CKAP4,CLU,COTL1,EGR1,F2R,IFRD2,IGFBP4,JUN,MIF,NUS1,PDIA4,RHOJ,SLC2A3,SLC7A1,SRM,TRPC1,UBE2S,UCK2
FBXO32	enzyme	2.646	2.887	0.0205	1e-05	ALG12,HSPA5,ISYNA1,MYCN,PDIA3,PTGER3,RPN1	CSRP2,ERP44,HERPUD1,HOOK1,HSPA5,HYOU1,ISYNA1,MYCN,PDIA3,PPP3CB,RPN1,XBP1
FBXW7	enzyme	-1.97	-1.937	2.02e-05	0.00219	BIRC5,Cdkn1c,CREB3L1,FDFT1,HMGCR,LDLR,NQO1,PPARGC1A,RHOB,SQLE	APP,BIRC5,FDFT1,HSPH1,JUN,MTHFD2,SQLE
FGF1	growth factor	-1.978	0.128	1.45e-07	0.0155	APOE,CCN1,CCND1,CD68,FGF3,FZD1,GCLM,GSTM1,Hmga2,HMOX1,IL4,Irgm1,MKI67,NQO1,SERPINB1,TGM2,THBS1,TIMP3	EGR1,FGF3,GCLM,GSTM1,GSTP1,JUN,MKI67,ODC1,TIMP3
FGF10	growth factor	1.164	2.213	1.06e-05	0.027	CTSH,CYP51A1,LDLR,LSS,PERP,S100A6,SCD,TACSTD2,Tgtp1/Tgtp2,TIMP3	CEBPB,CYP51A1,S100A6,TACSTD2,TIMP3
FGFR2	kinase	0.369	2.213	0.0113	0.38	BCL2,CCND1,COL4A1,COL4A2,CTSH,FAS,GJA1,GLIPR1,ID2,IGF1	CA2,GLIPR1,GRB10,HES1,TFEC
FOXA2	transcription regulator	0.464	2.422	1.82e-08	0.000173	APOA1,APOB,CA3,CCND1,CLDN4,CXCR4,EPCAM,FABP5,FOXA3,HK2,Hmga2,IGF1,IL4,ISL1,LPL,Mt1,NR1H4,PPP1R14A,PROS1,RARA,RARB,RARG,RORC,SCD,TBX1,TF	ABCB4,ALOX5,APOA1,CCL17,FABP5,GSTM3,HES6,HK2,HPGD,LPL,LTC4S,MLF1,Mt1,NR1H4,PIM1,PKM,SLC6A15,Tpm2
FOXM1	transcription regulator	3.418	3.751	7.4e-10	3.49e-11	BIRC5,CCNB2,CCND1,CCNE2,CDCA2,CDCA8,CDK1,CDKN3,CENPE,CENPF,CKS2,FZD1,IGF1,KIF20A,MKI67,MYCN,PLK1,PRC1,STMN1,TJP1,TOP2A,VIM	AURKA,AURKB,BIRC5,BUB1B,CCNA2,CCNB1,CCNB2,CCNF,CDC20,CDC25C,CDCA8,CDK1,CENPE,CENPF,GTSE1,JUN,KIF20A,MKI67,MYCN,PLK1,PRC1,TJP1,ZEB2
FOXO1	transcription regulator	0.988	2.588	1.15e-05	2.1e-05	BCL2,BIRC5,CCNB2,CCND1,CDK1,Cdkn1c,CDKN2C,CENPF,COL4A1,COL4A2,FABP5,FAS,FDPS,FOSB,HMGCR,HMOX1,HSPA5,IGF1,KIF11,LCP2,LPL,MCM5,MVD,MYCN,NCAPG,PPARGC1A,PPP1R15A,PRC1,SCD,SOX4,SQLE,THBS1,TRIB3	ACACA,BIRC5,CA2,CCNA2,CCNB1,CCNB2,CCNF,CDK1,CDKN2C,CENPF,CERS5,COX18,EGR1,EIF4EBP1,FABP5,FDPS,FYN,GRHPR,HSPA5,HSPD1,HYOU1,JUN,LPL,MYCN,NCAPG,NDN,NDUFAF4,PRC1,SPC25,SQLE,TXNIP
FOXO3	transcription regulator	-1.48	-1.105	2.96e-10	4.34e-06	BCL2,BIRC5,CCN1,CCNB2,CCND1,CCNE2,CDC6,CDCA8,CDKN3,CEP55,COL4A1,COL4A2,CXCR4,DOK5,FABP5,FOSB,HMGCR,IGF1,IL4,KIF15,LCP2,MBNL1,MKI67,Mt1,Mt2,MXD3,MYO6,NUPR1,PDE3B,PLK1,PPARGC1A,PPP1R15A,SESN1,TPX2,UBE2C,VIM	AURKA,BIRC5,BNIP3L,BUB1B,CCNB1,CCNB2,CDC20,CDCA8,CEP55,CERS5,CHCHD4,EGR1,EIF4EBP1,FABP5,FYN,IL12A,MKI67,Mt1,Mt2,MTHFD2,NDRG1,NUPR1,PLK1,SKA1,SLC7A1,SPAG5,TXNIP
FOXO4	transcription regulator	-1.35	-0.31	1.22e-05	0.0263	CCND1,COL4A1,COL4A2,CYP51A1,DHCR24,FABP5,FDFT1,HMGCR,HMGCS1,IDI1,LCP2,SCD,Scd2	ACACA,CERS5,CYP51A1,FABP5,FDFT1,FYN,Scd2
GATA4	transcription regulator	0.321	1.795	0.00301	0.0989	BCL2,Ccl9,CDCA8,COL1A2,CXCR4,DSCC1,FAP,FGF3,GJA1,HSPA5,IRF8,NTF4,RARB,S100A4,VIM	ACACA,ATP2A2,CDCA8,F10,FGF3,GATA3,HES1,HSPA5,JUN,MPG
GH1	growth factor	0.786	2.36	0.0392	0.00338	BCL2,CXCR4,GHR,ID2,IGF1,LDLR,SOCS2,VIM	CCNB1,CEBPB,CISH,CLU,EGR1,JUN,MLH1,SOCS2,UBA7,VEZF1
GLI1	transcription regulator	-1.212	1.772	5.9e-06	0.0133	BCL2,C11orf96,CCND1,CSF1,FAS,FHL1,HOXA5,ID2,IGF1,INSIG1,LMNA,LZTS1,MYCN,PHLDA2,RAB34,RHOB,SOX5,SOX6,TIMP3,TSC22D1,VIM	ABCG2,Cd24a,CDC34,CLU,EPB41L4B,GMFG,MLH1,MRPS6,MYCN,NPDC1,PIM1,RGS10,TIMP3
GLI2	transcription regulator	-1.195	-0.279	0.00873	0.00589	BCL2,CCND1,CDK1,E2F1,HK2,IL4,IL6R,MYCN,VIM	CCL17,CDK1,CLU,GATA3,HK2,IL6R,MLH1,MYCN,PRKCH
HBEGF	growth factor	-1.633	2	0.003	0.0461	BCL2,CCND1,CXCR4,GJA1,HK2,SLC16A3	BHLHE40,EGR1,HK2,PKM
HDAC1	transcription regulator	-2.23	-1.342	1.89e-08	0.00403	Acp5,ALCAM,APOA1,CAVIN2,CCNB2,CCND1,CCNE2,CD1D,CD27,CDC6,CDK1,COL1A2,FAS,ID1,IL4,MCM5,Mt1,Mt2,NASP,PLK1,PPARGC1A,PPP2R2B,RHOB,RORC,RRM2,SMAD7,TBX1,TGM2,TOP2A	APOA1,CCNA2,CCNB1,CCNB2,CDC25C,CDK1,EGR1,GSTP1,H2AX,HES1,ID1,Mt1,Mt2,NCL,PLK1,RGS10,TNS1
HDL-cholesterol	complex	-2.111	-2.781	1.75e-08	1.38e-05	APOB,CYP51A1,DEPTOR,DHCR7,FDFT1,HMGCS1,IDI1,MSMO1,NUPR1,SQLE,TRIB3	CEBPB,CYP51A1,EGR1,EIF4EBP1,FDFT1,MSMO1,NUPR1,SQLE
HGF	growth factor	2.869	5.35	1.78e-21	1.51e-08	ANGPTL2,ARNTL,BCL2,BIRC5,CALCRL,CCN1,CCND1,CCNE2,CDC6,CDK1,CDKN2C,CDKN3,CENPF,COL1A2,COL4A1,CSF1,CXCR4,DBF4,DHPS,DOK5,DYNLL1,EMP2,EPCAM,FOSB,GEM,GPR4,HELLS,HK2,HMMR,HMOX1,ID1,IGF1,IL4,INSIG1,IRF8,KIF11,KIF15,KIF22,KRT18,LDLR,LGMN,MCM5,MKI67,PHLDA2,PIM2,PLK1,PLPP3,PRC1,RFC2,RGS2,RHOB,SKIL,SOCS2,TACSTD2,THBS1,TIMP3,TJP1,TMEM158,TMEM97,TNFAIP2,TPX2,TRIB2,TRIP10,UBE2C,VIM	ABCB4,ABCG2,ASNS,AURKA,AURKB,BIRC5,BUB1B,CCNF,CDC20,CDC25C,CDK1,CDKN2C,CENPF,EBP,EGR1,FAM3C,GRB10,HES1,HK2,HMMR,ID1,IGFBP4,KIF20B,KIF22,LRP8,MCL1,MKI67,NAB2,PIM1,PIM2,PLK1,PRC1,PTPN2,SLC7A1,SMC2,SOCS2,TACSTD2,TIMP3,TJP1,TMEM97,TNFAIP2
HIF1A	transcription regulator	0.352	2.6	1.36e-08	5.12e-06	ADORA2B,ALDOC,APOE,BCL2,BGN,BIRC5,CCN1,CCND1,Cdkn1c,CSF1,CXCR4,FHL1,FSCN1,FUT7,GATA1,GHR,GJA1,H1-2,HK2,HMOX1,HSPA5,ID1,ID2,IGF1,IL4,ITGB3,KRT18,LGALS1,MANF,PIM2,PLAC8,PRKCA,RORC,SDC4,SLC16A3,SMAD7,THBS1,TNFAIP2,VIM	ALDOC,ASNS,ATP2A2,AURKA,BHLHE40,BIRC5,BNIP3L,CARS1,E2F3,ERGIC1,ERO1A,FYN,H2AX,HES6,HK2,HSPA5,ID1,JUN,LGALS1,MANF,MCL1,MIF,NDRG1,PFKL,PIM2,PKM,PPIA,SLC2A3,SSBP1,TFRC,TNFAIP2,TPI1
HMGA1	transcription regulator	-0.201	1.342	6.35e-14	0.0174	CCN1,CCND1,COL1A2,COL4A1,COL4A2,CTSH,DHCR7,GATA1,GHR,GNA15,HMGCR,HS3ST1,IDI1,IGF1,IL4,INSIG1,Ly6a (includes others),LY6E,MVD,MVK,NFYC,PHLDA2,PIM2,RARA,RHOB,SDC4,SERPINH1,SOX4	ARL4A,EGR1,FSTL1,GSN,HS3ST1,IGFBP4,LY6E,NFYC,PIM2,SYK
HNF1A-AS1	other	2.236	2	0.000299	0.00241	BIRC5,CEP55,KIF22,NCAPG,UBE2C	BIRC5,CEP55,KIF22,NCAPG
HNF1B	transcription regulator	-0.093	1.108	0.000137	0.00359	ACTN1,BGN,CDK1,FOXA3,FZD1,ID1,NR1H4,PDZK1IP1,PLEK2,S100A4,S100A6,SERPINH1,TACSTD2	BHLHE40,CA2,CDK1,F11R,ID1,NR1H4,PLEK2,S100A6,TACSTD2,ZEB2
ID1	transcription regulator	0.705	1.974	0.00224	0.176	CCND1,E2F1,Ly6a (includes others),PPARGC1A,SCD,TF,THBS1,VIM	ALDH1A1,EGR1,GATA3,PTK2
ID2	transcription regulator	0.11	-2.059	2.32e-09	0.0159	BCL2,CCND1,CCNE2,CDC6,CDK1,Cdkn1c,CDKN2C,CSF1,CSF2RB,CXCR4,ETS2,FLT3LG,IL4,IL6R,IRF8,ITGB3,LGALS1,MAF,PIK3R1,PLK1,RPRM,SMAD7,SOX4,SOX5,TF,TNFRSF25,TUBA1A	AURKB,BATF,CCNB1,CDK1,CDKN2C,CEBPB,FCER1G,IGFBP4,IL6R,LGALS1,MECOM,PLK1,SLAMF1
IFNA2	cytokine	0.246	1.3	0.0028	0.0381	BCL2,BCL2L14,BIRC5,CD86,FAS,GEM,HLA-A,HMGCS1,IL4,IRF1,LY6E,OAS1,OAS2,PHF11,SEPTIN4,SOCS2,TGM2	ALOX5,BIRC5,CISH,CORO2A,LPAR6,LY6E,MAP2K1,NPDC1,PHF11,SOCS2,TAP1,UBA7,XBP1
IFNG	cytokine	-2.188	0.447	5.14e-22	1.1e-07	ADORA2B,ALDH1L1,ALOX12,ASS1,ATP1B1,BCL2,Casp12,Ccl9,CCND1,CD1D,CD200,CD38,CD68,CD74,CD86,CDK1,CIITA,CIRBP,CLEC4E,COL1A2,CSF1,CSF2RB,CTSH,CXCR4,DUSP5,E2F1,ENTPD2,ERAP1,ETS2,FAAH,FABP5,FAS,FOSB,FZD1,GAS6,GBP6,Gbp8,GGT5,GJA1,GLIPR2,HK2,HLA-A,HLA-DQA1,HLA-DQB1,HLA-DRB5,HMGCR,HMGCS1,HMOX1,HSPA5,ID1,IDI1,Ifi47,Ifitm1,IGF1,Iigp1,IL4,IL6R,INSRR,IRF1,IRF8,Irgm1,ISL1,ITGB3,KLF10,LAG3,LAT2,LCP2,LGALS9B,LPL,…	ALDH7A1,APP,AQP1,ARL6,ASNS,ATP2A2,BUB1B,Casp12,CCL17,CCNA2,Cd24a,CD63,CD74,CDC20,CDK1,CEBPB,CIRBP,CISH,EGR1,EMID1,F11R,F2R,FABP5,FCER1G,GATA3,GNB4,GSTP1,HK2,HLA-DMA,HLA-DQB1,Hnrnpa3,HSPA5,HSPD1,ID1,Ifitm1,IGFBP4,IL12A,IL6R,JUN,LAT2,LGALS9B,LPL,LY6E,MAP2K1,METRNL,MIF,Mt1,MTHFD2L,MYCN,MYH10,NCAM1,NUPR1,ODC1,PFKL,PHGDH,PIM1,PIM2,PKM,PLEK,PPIA,PTN,RGCC,RTP4,RUNX3,Serpina3g (includes others),SLAMF1,SL…
IFT88	other	-2.593	-1.387	4.62e-08	0.00278	COL1A2,CYP51A1,FDPS,HMGCR,HMGCS1,IDI1,LSS,MVD,NSDHL,TIMP3	ACAT2,CEBPB,CYP51A1,FDPS,TIMP3
Ige	complex	1.519	2.154	1.92e-06	0.000692	ACTN1,BCL2,BIRC5,Ccl9,CD53,CD74,CD86,CLEC4E,ETV5,FAS,FFAR2,HIVEP3,HMOX1,IL4,LAMA5,LCP2,NABP1,NCF4,OSM,PIM2,PLK3,PRKCA,SCD,SERPINB1,SLCO4A1,TNFSF4,TSLP,TUBB6,VIM	ALOX5,ATP2A2,BIRC5,CCL17,CD74,CISH,COL18A1,EGR1,ENOPH1,F2R,FCER1G,FYN,GSN,HEATR1,HLA-DMA,HSPD1,MIF,PIM2,PLA2G12A,PTPN2,SRM,TFRC
IGF1	growth factor	0.948	4.793	1.26e-08	6.28e-10	ADA,ADORA2B,BCL2,BGN,BIRC5,CAVIN2,CCN1,CCND1,CD74,CDK1,CLEC11A,CSF1,DYRK1B,E2F1,FOSB,GHR,HBB,HMGCR,HMOX1,HSPA5,ID1,ID2,IGF1,IL4,LPL,Ly6a (includes others),MKI67,MYCN,NUPR1,PGR,PLEK,PLK2,RARB,SCD,SQLE,TAP2,TF,THBS1,THY1,TJP1,TK1,VIM	ACACA,APP,BHLHE40,BIRC5,CCNA2,CCNB1,CD74,CDK1,CEBPB,CISH,CLEC11A,CLU,DMD,EGR1,FJX1,H2AX,HBB,HSPA5,ID1,IGFBP4,JUN,LPL,MAK16,MCL1,MIF,MKI67,MYCN,NCAM1,Nolc1,NUPR1,ODC1,PIM1,PKM,PLEK,POLD4,PPP3CB,SLPI,SQLE,SRM,TAP1,TJP1,TXNIP,XBP1
IGF1R	transmembrane receptor	1.282	1.48	6.22e-06	0.000168	BCL2,CD38,CD53,CD68,CDK1,CKS2,COL4A1,COL4A2,HSPA5,ID2,IGF1,IGF2R,IVNS1ABP,KIF20A,LPL,MYCN,NDUFB4,PHLDA2,RFC2,S100A4,Scd2,SDC4,SLC16A2,TIMP3,TJP1	APP,CAVIN3,CD37,CDK1,CEBPB,CLU,COL18A1,EGR1,GRB10,HSPA5,IGFBP4,KIF20A,LPL,MYCN,NDN,PKM,RACGAP1,Scd2,TIMP3,TJP1,Tpm2
IKBKB	kinase	0.233	2.135	1.21e-10	9.57e-05	Acp5,AEBP1,BCL2,Ccl9,CCND1,CCNE2,CDC6,CSF1,CXCR4,ECT2,FAS,FSCN1,HK2,HLA-A,HMOX1,IL4,IRF1,ITGB3,KIF20A,KRT18,KRT8,Mt1,Mt2,PCDH7,PLK1,RBP1,S100A4,SLC16A2,Slfn2,SMAD7,SOCS2,TIMP3,TNFAIP2,TSLP	AURKB,CCL17,CCNA2,CEBPB,CLU,EGR1,FYN,H2AX,HK2,KIF20A,Mt1,Mt2,PLK1,RBP1,SERPINE2,Slfn2,SOCS2,TIMP3,Tmsb4x (includes others),TNFAIP2,Tpm2,TRPC1
IKBKG	kinase	-0.35	1.993	0.00592	0.0106	AEBP1,Ccl9,CSF1,HK2,HLA-A,Mt1,Mt2,PCDH7,SLC16A2,Slfn2,TNFAIP2	ATP2A2,CEBPB,CLU,HK2,Mt1,Mt2,SERPINE2,Slfn2,TNFAIP2,TRPC1
IKZF1	transcription regulator	-0.642	-3.906	9.63e-05	0.00223	AJUBA,CD38,CD68,CDK6,DNTT,DUSP5,GAS6,GATA1,HK2,HK3,IGF1,IL4,LGMN,NFKBIZ,NR1H4,PRKCQ,PROS1,SERPINH1,Sult1a1,TYROBP,VWF	AQP1,GATA3,HES1,HK2,LAP3,NCAM1,NR1H4,PFKL,RALB,RTP4,SELENOM,SLC19A1,SLC2A3,SLPI,ST3GAL6,TNFAIP8L2,TXNIP
IL10RA	transmembrane receptor	1.401	1.187	1.03e-09	0.000298	ASS1,BCL2,CCN1,CD1D,Ces2g,CLEC4E,ECM1,EMP2,FABP5,FAS,FHL1,GAS6,GBP6,Gbp8,GDA,GHR,Gsta4,GSTM1,GSTM2,HK3,HLA-A,Ifi47,Iigp1,IRF1,Irgm1,ITGB7,Ly6a (includes others),PPARGC1A,SLAMF8,SLC16A3,Sult1a1,TAP2,TGM2,Tgtp1/Tgtp2	ALOX5,CA2,Cd24a,CELA1,Ces2g,CSRP2,CST7,ECM1,ERO1A,F10,FABP5,FSTL1,GSTM1,HPGD,LTC4S,MECOM,RGS18,SELENBP1,Serpina3g (includes others),ST3GAL6,TAP1,TFEC
IL13	cytokine	-0.131	1.014	0.000335	0.000675	Acp5,ADA,ADORA2B,CD86,CLEC4E,COL1A2,CTSH,CXCR4,DHCR24,EVL,FAS,FOXA3,GAS6,GPX3,HMOX1,IGF1,IL4,MAF,MN1,MSMO1,PPARGC1A,RORC,SELP,SLC7A7,TGM2,THBS1,TSLP	BATF,CA2,CCL17,CD37,CEBPB,CISH,Clca3a1/Clca3a2,COL18A1,CTNNAL1,EGR1,FADS2,GATA3,GSN,IL12A,JUN,MCL1,MSMO1,PFKP,SLA,SLPI,SPINT2,ST3GAL6,TFEC,TFRC,TNS1
IL15	cytokine	-0.021	3.393	8.65e-10	1.18e-06	ALDOC,BCL2,CCND1,CD38,CD53,CD59,CD74,CD86,CDK6,CKS2,CSF1,CTSW,CXCR4,DUSP5,FAS,FLT3LG,GGT5,HK2,HMOX1,IL4,IRF1,ITGB7,KLRB1,MAF,MCM5,MKI67,PDIA3,PDIA4,PIK3R1,PLEK,PPARGC1A,SELPLG,SLC16A3,SMAD7,SOCS2,TALDO1,TJP1,TNFRSF18,TNFRSF25,TNFSF4,TOP2A,TYROBP	ALDOC,ARHGDIB,CCL17,CD74,CEBPB,CISH,DARS2,EBP,FYN,GARS1,GATA3,HCST,HK2,JUN,MAP2K1,MCL1,MIF,MKI67,MLLT3,NCAM1,PDIA3,PDIA4,PFKL,PFKP,PIM1,PKM,PLEK,PRDX4,SOCS2,TFRC,TJP1,TPI1,XBP1,YARS1
IL1B	cytokine	0.239	2.505	2.98e-19	0.00489	ADORA2B,APOB,APOE,ASS1,BCL2,BGN,Ccl9,CD74,CD86,Cdkn1c,CIITA,CSF1,CSF2RB,CXCR4,DR1,DUSP5,E2F1,EFNA1,ETS2,FABP5,FAS,FOSB,FUT7,GAS6,GBP6,GEM,GGT1,GHR,GJA1,HK2,HLA-A,HMOX1,HPGDS,HSPA5,Ifi47,IGF1,IL6R,INSRR,IRF1,ISL1,ITGB3,KIF15,KLF10,KLRB1,LDLR,LGALS9B,METRNL,MFAP2,Mt1,Mt2,MYLK,NFKBIZ,NIBAN1,NQO1,NR1H4,OAS2,OSM,PCDH7,PGR,PLK3,PLXDC2,PPARGC1A,PPP1R14A,PTPRN,RARA,RARB,RHOB,RORC,S100A6,SDC4,SERPINH1,SES…	ABCG2,ALDH7A1,APP,ATP2A2,CCL17,Cd24a,CD74,CEBPB,CISH,EGR1,EIF4EBP1,FABP5,GATA3,HES1,HK2,HSPA5,IGFBP4,IL12A,IL6R,JUN,LCP1,LGALS9B,MCL1,METRNL,MIF,Mt1,Mt2,MYLK,NR1H4,ODC1,P4HB,PFKP,PIM1,PLXDC2,S100A6,SLAMF1,SLC14A1,SLC25A4,Slfn2,SOCS2,TIMP3,TJP1,TNFAIP2,TXNIP
IL2	cytokine	1.005	3.924	3.89e-16	1.33e-06	ACVR1B,BCL2,Ccl9,CCND1,CCNE2,CD38,CD47,CD59,CD74,CD86,CDC6,CDK6,CDKN2C,CPD,CSF1,CSF2RB,CTSW,CXCR4,DSG2,DUSP5,EVL,FAS,FLT3LG,GATA1,H1-2,HK2,HSP90B1,HSPA5,IDI1,IL4,IRF1,ITGB7,KLRB1,LCP2,LDLR,LTBP3,Ly6a (includes others),LY6E,MAF,MKI67,NET1,Nrgn,OSM,PDE3B,PDIA3,PHLDA2,PIM2,PLAC8,PLK1,PPP2R2B,PROS1,RGCC,RGS2,RHOB,RHOC,RORC,S100A4,SELP,SELPLG,SESN1,SOCS2,TNFRSF18,TRIB2,TRIB3,VIM	ABCB4,BHLHE40,CCL17,CD74,CD9,CDKN2C,CISH,CORO2A,DARS2,ELF1,FCER1G,FYN,GARS1,GATA3,HCST,HK2,HSP90B1,HSPA5,HSPD1,IGFBP4,JUN,LY6E,MAP2K1,MKI67,MLLT3,MYO1E,NAB2,NDRG1,PDIA3,PIM1,PIM2,PLK1,RGCC,Serpina3g (includes others),SLAMF1,SLC2A3,SOCS2,TFRC,TPI1,UCK2,UGP2,XBP1,YARS1
IL21	cytokine	-0.746	2.561	7.87e-05	0.00345	BCL2,CD1D,CD27,CD38,CD86,GBP6,HLA-DRB5,ID2,IL4,Irgm1,KLRB1,MKI67,OAS2,RORC,SOCS2,Tgtp1/Tgtp2,TYROBP	BATF,CCL17,EGR1,FCER1G,GATA3,HCST,MCL1,MKI67,Serpina3g (includes others),SLFN13,SOCS2,TAP1,XBP1
IL27	cytokine	-2.376	-0.857	9.59e-05	0.00568	CD38,CD74,CD86,CIITA,HLA-A,HLA-DQA1,HLA-DQB1,ID2,IL4,IRF1,LAG3,MAF,OAS1,RORC,VIM	CD63,CD74,EGR1,GATA3,HLA-DMA,HLA-DQB1,HPGD,IL12A,MCL1,PIM1,TAP1
IL2RG	transmembrane receptor	-1.032	-1.387	0.00911	0.027	BCL2,DNTT,HLA-A,IL4,KLRB1,SESN1	ARHGAP45,ARMCX2,JUN,MFNG,UBA7
Il3	cytokine	1.746	2.395	3.84e-07	8.86e-06	ADA,BCL2,CCND1,CD53,CD86,CLEC11A,CSF1,CXCR4,DHPS,DOK2,FAS,GATA1,HK2,HLA-A,HSP90B1,HSPA5,IL4,ITGB3,ITGB7,MCM5,MPO,Mt1,NEDD9,NKX2-3,OSM,PDE1B,PIM2,SOX4,SOX5,TK1,TNFSF4	ARHGDIB,BNIP3L,CCL17,CD63,CISH,CLEC11A,EGR1,F2R,HK2,HSP90B1,HSPA5,JUN,KLF9,MCL1,Mt1,NCL,ODC1,PFKL,PHGDH,PIM1,PIM2,PRG2,Serpina3g (includes others),SLC2A3,SSBP1,TARS1,XBP1
IL3	cytokine	0.951	2.271	3.66e-05	0.0299	BCL2,CD68,CSF1,ELANE,FAS,IGF1,IL4,Ly6a (includes others),MPO,OSM,PIM2	BHLHE40,CISH,EGR1,MCL1,PIM1,PIM2
IL4	cytokine	0.177	2.957	7.53e-15	2.31e-09	Acp5,ADORA2B,ALDOC,ALOX12,APOE,ASS1,BCL2,BIN1,BIRC5,CCND1,CD200,CD38,CD74,CD86,CDK1,CDK6,CIITA,CNRIP1,COL1A2,CSF1,CSF2RB,CXCR4,DOCK10,FAAH,FAS,FLT3LG,FOSB,FSCN1,FUT7,GBP6,GCAT,GJA1,GLIPR2,GNA15,H1f4,HK2,HMGCR,IGF1,IGF2R,Iigp1,IL4,IRF1,IRF8,Irgm1,ITGB3,ITGB7,KLRB1,LCP2,LGALS1,LPL,Ly6a (includes others),MAF,MCM5,METRNL,MKI67,MVK,NABP1,NEDD9,OSM,PDE1B,PIM2,PLS1,PPARGC1A,PRKCA,PROS1,PTPN1,Scd2,SDF2L1…	ALDOC,ALOX5,APRT,ARSB,BHLHE40,BIN1,BIRC5,BNIP3L,CA2,CCL17,Cd24a,CD74,CDK1,CISH,CKAP4,CLCN3,COL18A1,CRIP1,CST7,DARS2,EFL1,F2R,FCER1G,GATA3,GCAT,GNB4,GTSE1,HK2,HLA-DMA,HPGD,IGFBP4,IL12A,JUN,LGALS1,LPL,LTC4S,MAP2K1,MCL1,METRNL,MKI67,NAB2,NCL,NCOA3,NDRG1,NMD3,PCYOX1L,PFKL,PFKP,PIM1,PIM2,PLS1,PTPRCAP,Scd2,SDF2L1,Serpina3g (includes others),SKA1,SOCS2,SPINT2,SRM,SYK,TES,TFEC,TFRC,TIMP3,TNIK,XBP1,ZNRD2
IL5	cytokine	3.403	5.036	2.82e-15	9.97e-18	ALDOC,ASS1,ATP1B1,BCL2,CIITA,CRELD2,CSF2RB,CXCR4,DUSP5,FAS,GCAT,GCLM,GLIPR2,HMGCR,HMMR,HSP90B1,HSPA5,IDI1,IL4,IL6R,ITGB7,LCP2,MANF,MAPK6,METRNL,NABP1,PDIA6,RASGRP2,RBPMS,RPN1,S100A4,S100A6,Scd2,SDF2L1,SLC16A3,SLC1A5,SLC39A8,SOCS2,THY1,TMEM97,VIM	ALDOC,ASNS,BNIP3L,CCNH,CD63,CD9,CISH,CKAP4,CRELD2,CRIP1,EBP,EGR1,EIF4EBP1,ERO1A,GCAT,GCLM,HMMR,HSP90B1,HSPA5,HSPH1,IL6R,MANF,METRNL,NDRG1,PDIA6,PFKP,PIM1,PKM,PRDX4,PSAT1,RBPMS,RPN1,S100A6,Scd2,SDF2L1,Serpina3g (includes others),SKA1,SLC1A5,SOCS2,TMEM97,TPI1,UCK2,XBP1
IL6	cytokine	0.568	1.942	2.64e-21	2.43e-06	Acp5,ADORA2B,APOA1,APOB,APOE,BCL2,BGN,BIRC5,CCNB2,CCND1,CD38,CD53,CD68,CD74,CD86,CDC6,CDK1,CDKN3,CENPE,CIITA,CLEC4E,CSF1,CSF2RB,CXCR4,E2F1,ELANE,ERN1,ETS2,FAS,FFAR2,FSCN1,GATA1,Gsta4,HLA-A,HLA-DQA1,HLA-DRB5,HMOX1,HSPA5,ID1,ID2,IGF1,IL4,IL6R,IRF1,ITGB3,KIF11,KIF22,KIFC1,KLRB1,KRT18,KRT8,LAG3,LDLR,LGALS1,LPL,MAF,MKI67,MPO,Mt1,Mt2,MYCN,NR1H4,NUCB2,PCLAF,PLEK,PLK2,POLD1,PPP1R15A,RORC,RRM2,SLC14A1,SLC…	ABCG2,APOA1,APP,ARL6,ATP2A2,BATF,BIRC5,BUB1B,CCNA2,CCNB1,CCNB2,CD74,CDC20,CDC25C,CDK1,CEBPB,CENPE,CISH,CLU,EGR1,ERBIN,HLA-DMA,HPGD,HSPA5,ID1,IGFBP4,IL12A,IL6R,JUN,KIF22,LGALS1,LPL,MAP2K1,MCL1,MKI67,Mt1,Mt2,MYCN,NR1H4,PCLAF,PIM1,PLEK,SC5D,SLC14A1,SOCS2,SPC25,TAP1,TFRC,XBP1
IL7	cytokine	-0.602	2.397	1.67e-06	0.00597	BCL2,CD86,CDK6,CSF1,CXCR4,DNTT,DUSP5,E2F1,FAS,FLT3LG,IL4,ITGB7,Ly6a (includes others),MAF,PIM2,RORC,SELPLG,SMAD7	CISH,DARS2,E2F3,GARS1,GATA3,HCST,MCL1,MLLT3,PIM1,PIM2,XBP1
Immunoglobulin	complex	-0.284	1.121	7.08e-09	0.00683	BCL2,BIRC5,Ccl9,CD68,CD74,CD86,CDK6,CIITA,CSF1,CSF2RB,CXCR4,DPYSL2,ETS2,ETV5,FAP,FAS,FOSB,HK2,HK3,HLA-DQB1,HMOX1,Igha,IL4,IRF1,LAG3,LTBP3,Ly6a (includes others),MAF,MKI67,MPO,NDUFB4,OAS2,OSM,PDE3B,PDIA6,PDK3,PLEK,PPARGC1A,PYGM,RGS2,RORC,SCD,SQLE,TALDO1,TNFRSF18,TSLP	ACACA,APP,BATF,BIRC5,CCL17,CD74,CISH,CORO2A,EGR1,FCER1G,GATA3,HK2,HLA-DQB1,IGFBP4,IL12A,MCL1,MKI67,MTHFD2,MYO1E,PDIA6,PDK3,PFKL,PLEK,PPA1,SQLE,TFRC,UGP2,XBP1
INS	other	0.409	1.806	5.17e-06	0.00391	APOA1,CCN1,CCND1,DEPTOR,FAS,FOSB,HMGCR,HSPA5,IGF1,LPL,PLK2,PPARGC1A,PTPN1,RARB,RDH10,SCD,SELP,TRIB3	ACACA,APOA1,CEBPB,EGR1,EIF4EBP1,GRB10,HSPA5,IGFBP4,JUN,LPL,Tmsb4x (includes others),XBP1
Ins1	other	1.688	2.251	5.45e-06	0.000312	APOA1,CCND1,DYNLL1,FDFT1,HK2,HMGCR,HMGCS1,IGF1,IL4,LDLR,LPL,Mt1,PGR,PIK3R1,PRKCA,PRKCB,PRKCQ,PTPRN,RRM2,SCD,Scd2,SOCS2,TF,THY1,TIMP3,TK1,VIM	ACACA,APOA1,BCKDHA,CEBPB,COL18A1,EGR1,EIF4EBP1,FADS2,FDFT1,GATA3,GSTP1,HK2,IGFBP4,JUN,LDHB,LPL,MIF,Mt1,ODC1,Scd2,SOCS2,TIMP3
INSIG1	other	-3.158	-2.389	2.76e-15	7.96e-05	APOE,CD68,CLEC4E,CXCR4,CYP51A1,DHCR24,DHCR7,FABP5,FDFT1,FDPS,HLA-DQA1,HMGCR,HMGCS1,IDI1,IRF8,LDLR,LPL,LSS,MVK,NFKBIZ,PCYT2,SCD,Scd2,SELPLG,SQLE	ACACA,CCL17,CLEC4D,CYP51A1,FABP5,FADS2,FDFT1,FDPS,LPL,SCAP,Scd2,SQLE
INSR	kinase	3.275	2.97	8.18e-12	0.000675	BIRC5,CCND1,CDC6,CDK1,CDKN2C,CXCR4,CYP51A1,DHCR7,FDFT1,FDPS,FHL1,HELLS,HMGCR,HMGCS1,IDH1,IDI1,IGF1,IGF2R,Iigp1,IL4,ISL1,KLF10,LAT2,LGALS1,LSS,MCM5,MSMO1,MVD,MVK,NDUFB4,NSDHL,PHLDA2,PPARGC1A,PRKCQ,PTPRN,RAD51AP1,RHOB,RRM2,SCD,SOCS2,SQLE,TGIF1,TSC22D1	AQP1,ARL4A,BIRC5,CDK1,CDKN2C,CYP51A1,EGR1,FDFT1,FDPS,GRB10,HSPD1,KLF9,LAT2,LCP1,LGALS1,LTC4S,MSMO1,NDN,NDRG1,PIM1,SC5D,SLC2A3,SOCS2,SQLE,Tpm2
Insulin	group	1.6	3.168	3.14e-06	5.24e-06	AEBP1,APOA1,APOE,BCL2,BIRC5,CA3,CANX,CCND1,CCNE2,COL1A2,COL4A1,FKBP2,FOSB,HMGCR,HMOX1,HSP90B1,HSPA5,IDH1,IGF1,INSIG1,ITGB3,LPL,NPR1,NR1H4,NUCB2,PIK3R1,PPARGC1A,PPP1R15A,PRKCA,PTPRN,SCD,Scd2,SMAD7,SQLE,THBS1,TJP1	ACACA,APOA1,APP,BIRC5,CANX,CDK8,CEBPB,EGR1,ERO1A,FADS2,FKBP2,GRB10,GSTP1,HES1,HSP90B1,HSPA5,IGFBP4,JUN,LPL,MTCH2,NPR1,NR1H4,ODC1,P4HB,PKM,PPIA,PPIC,PTK2,Scd2,SLC2A3,SLC7A1,SQLE,TJP1,XBP1
Interferon alpha	group	-0.244	1.498	0.000116	0.0262	BCL2,CCND1,CD1D,CD38,CD86,CIITA,CSF2RB,E2F1,FAS,GBP6,GIMAP4,GNA15,HLA-A,Ifi47,Iigp1,IL6R,IRF1,IRF8,NABP1,OAS1,OAS2,PHF11,PIM2,SEPTIN4,SERPINB1,SLC1A5,Slfn2,SOCS2,TAP2,Tgtp1/Tgtp2,TRIB2	APOBEC3B,CISH,EMID1,GATA3,IGFBP4,IL6R,LAP3,MCL1,MRPL17,NKG7,PHF11,PIM1,PIM2,RTP4,SLC1A5,SLC2A3,SLFN13,Slfn2,SOCS2,STAP1,TAP1,UBA7
Irgm1	other	-1.604	-2.985	9.81e-11	7.88e-06	CCNB2,CDCA3,FAS,ID2,Iigp1,KIF20A,MKI67,NCAPG,NUPR1,OAS2,RRM2,SELP,TK1,UBE2C	AURKB,CCNA2,CCNB1,CCNB2,KIF20A,MKI67,NCAPG,NUPR1,SPAG5
JUN	transcription regulator	1.45	-0.472	6.38e-08	0.0235	ALOX12,ANGPTL2,APOE,CA3,CCN1,CCND1,CD68,CDK1,COL1A2,CSF1,DUSP5,EHD4,FAS,GAS6,GJA1,HMOX1,ID2,IGF2R,LMNA,MAF,MVD,NFKBIZ,NQO1,OSM,PGR,POLI,PTPRN,RARA,RARG,RHOB,SCD,SMAD7,STMN1,SVIL,TF,THBS1,TIMP3,TK1,VIM,ZNF385A	ACAT2,APP,ASNS,CCNA2,CDC20,CDK1,Clca3a1/Clca3a2,CLU,GSTP1,HES1,HPGD,IGFBP4,JUN,LMO1,MOGS,NCAM1,PGLYRP2,SLC19A1,SLC7A1,SYK,TIMP3,Tmsb4x (includes others),ZEB2
JUNB	transcription regulator	0.894	1.195	0.00476	0.0232	CCND1,CD68,COL1A2,HMOX1,ID2,IL4,ITGB3,MVD,SCD,TIMP3,VAMP8	ACAT2,CDC20,CLU,HES1,HPGD,MYL12A,SLC7A1,TIMP3,XBP1
KAT6A	enzyme	0.563	1.633	0.000132	0.00309	CDC6,CDCA2,CDCA8,CDKN2C,HOXA5,HOXA6,HOXB6,HOXC10	CDCA8,CDKN2C,GSTP1,HOXB2,HOXB5,SMARCA2
KDM1A	enzyme	-0.742	1.219	0.000408	0.0106	ASF1B,CENPF,CENPK,CIITA,COL1A2,HBB,ID2,KRT18,KRT8,PTGR1,RARB,RARG,SCD,SERPINB1,SMAD7,SOCS2,TJP3	ARHGDIB,CCNA2,CENPF,DAPP1,DNMT3B,HBB,IGFBP4,LCP1,NCL,PSAT1,SLC22A3,SOCS2,TM4SF1
KDM5B	transcription regulator	-2.914	-2.231	1.05e-05	0.00333	CCND1,CDCA3,CDK1,DHCR24,E2F1,ECT2,FABP5,FHL1,HMMR,INSIG1,ISL1,IVNS1ABP,NEDD9,PDE3B,PGR,TOP2A	AURKA,BUB1B,CCNB1,CDK1,EGR1,FABP5,FJX1,HMMR,POLB,SMARCA2,XBP1
KITLG	growth factor	1.077	1.258	1.8e-09	1.49e-06	BCL2,BIRC5,CAVIN2,CD68,CLEC1B,CSF1,CXCR4,DHCR24,ELANE,FABP5,GAS6,GATA1,GJA1,HMOX1,ID2,IL4,ITGB3,LDLR,LY6E,MPO,OSM,Podxl,PRKCA,PRKCB,PRKCQ,PTGER3,RCC2,RHAG,TNFSF4,VWF	ALOX5,BIRC5,CA2,CCNA2,Cd24a,CISH,CLEC1B,CLU,CREG1,EGR1,F2R,FABP5,LTC4S,LY6E,MAP2K1,PARVB,PIM1,PKM,Podxl,SLC35D3,SYK,Tmsb4x (includes others),Tpm4,TXNIP
KLF3	transcription regulator	-0.229	1.147	0.00352	0.00372	APOE,BCL2,CD1D,CIRBP,GIMAP8,GLIPR2,HBB,HS3ST1,IDH1,IL4,ITGB7,MAPK12,SERPINH1,SLC14A1,SUSD3,TRIP10,TUBA1A,TYROBP,UBL3,VIM,ZNRF2	ADPGK,APRT,CHCHD10,CIRBP,E2F3,ELP1,EMID1,GSTP1,HBB,HS3ST1,MAK16,MIF,MTCH2,NDRG1,PFKP,SLC14A1,TES,VEGFB,ZEB2,ZNRD2
KRAS	enzyme	1.282	0.392	3.43e-17	1.63e-14	ALDOC,ATP1B1,BCL2,BGN,BIRC5,CAVIN2,CCND1,CD74,CDKN2C,COL4A1,CSF2RB,DPYSL2,DUSP5,E2F1,EFNA1,EMP2,EPCAM,ETV5,FAS,FLT3LG,FOSB,GCLM,GGT1,GJA1,GSTM1,HK2,Hmga2,HMOX1,HOXA5,HSPA5,ID1,IRF1,ITGB3,IVNS1ABP,KIF22,LAMA5,LGALS9B,Ly6a (includes others),MAPK12,Muc1,MYCN,MYLK,NCF4,NQO1,OAS1,PDIA3,PRC1,PYGM,RHOB,RHOC,S100A4,S100A6,SCD,SDC4,SLCO4A1,Slfn2,ST3GAL2,THBS1,THY1,TIMP3,TINAGL1,TK1,TMEM98,TNFAIP2,TOP2A,VIM	ALDOC,AURKA,AURKB,BIRC5,CCNA2,CCNB1,CD74,CDKN2C,CEBPB,CLU,EGR1,ENOPH1,ERO1A,FKBP11,FSTL1,GCLM,GSN,GSTM1,GSTM3,HES1,HK2,HSPA5,HYOU1,ID1,ITM2A,JUN,KIF22,LGALS9B,LRP8,LYAR,MADD,MAP2K1,MYCN,MYLK,NCAM1,NCL,NSF,ODC1,PDIA3,PFKL,PIM1,PKM,PRC1,PRDX4,PTK2,S100A6,SERPINE2,SLC35B1,Slfn2,ST3GAL2,TAP1,TEAD2,TESC,TIMP3,TMEM109,TMEM98,TNFAIP2,Tpm2,UBE2S
LATS2	kinase	-0.555	1	0.00613	0.0242	CLDN4,E2F1,EPCAM,KRT18,PLK1	AURKB,CCNB1,GATA3,PLK1
LCAT	enzyme	1.506	0.339	8.53e-06	0.00584	APOA1,APOE,CCND1,HMGCR,HSPA5,LDLR,PPARGC1A	APOA1,APP,CLU,HSPA5
LDL	complex	-0.435	1.715	0.000142	0.00687	APOE,BCL2,CCND1,CD68,CDK1,FAS,FDPS,FOSB,GAS6,GCLM,HMGCR,HMOX1,HSP90B1,HSPA5,IGF1,INSIG1,ITGB3,LDLR,MKI67,RARA,SELP	APOBEC3B,ATP2A2,CDK1,EGR1,FDPS,GCLM,HSP90B1,HSPA5,HYOU1,IGFBP4,JUN,MCL1,MKI67,MLH1,TNFAIP8L2,XBP1
LEP	growth factor	-1.322	-0.059	9.11e-06	0.00436	APOA1,ASS1,BCL2,BIRC5,CA3,CCN1,CCND1,CD68,COL4A1,FAAH,FAS,HMGCR,HSPA5,IDH1,IGF1,IL4,Irgm1,ISL1,LDLR,LPL,MSMO1,NPR1,PGR,PPARGC1A,PTPN1,RORC,SCD,Scd2,SELP,SLC13A2,Tgtp1/Tgtp2,THBS1,TIMP3,VIM	ACACA,APOA1,APP,ASAH1,ATP2A2,BIRC5,CCNA2,CD63,CEBPB,E2F3,EGR1,FADS2,HES1,HSPA5,IL12A,JUN,LPL,LTC4S,MCL1,MSMO1,NPR1,SC5D,Scd2,TIMP3,UGP2
LEPR	transmembrane receptor	-1.633	0.816	0.00073	0.0468	APOA1,APOB,APOE,BCL2,CD68,COL4A1,HMGCR,ID2,IGF1,LDLR,LGMN,LPL,PPARGC1A,SOCS2,TIMP3	ACACA,APOA1,ATP2A2,CD63,CDK8,EIF4EBP1,LPL,REPIN1,SOCS2,TIMP3
let-7	microRNA	-2.569	-4.024	1.11e-09	4.93e-07	CCND1,CCNE2,CDC6,CDCA2,CDCA3,CDCA8,CDK1,CDK6,COL1A2,DBF4,HK2,ID2,IGF1,IL6R,ITGB3,MAPK6,MCM5,MYCN,NR1H4,PNO1,RDH10,RFC2,RRM2,S100A4,SCD,THBS1,VIM	AURKA,AURKB,BUB1B,CCNA2,CCNB1,CCNF,CDC16,CDC20,CDC34,CDCA5,CDCA8,CDK1,CDK8,DMD,HK2,IL6R,MRTO4,MYCN,NR1H4,PKM,RRP1B,SIGMAR1
LIF	cytokine	0.517	1.532	0.000314	0.00769	CCND1,E2F1,ERAP1,FFAR2,GATA1,GRAMD2B,HK2,IGF1,IRF1,JAM2,KLF10,KLRB1,LPL,PGR,PTPN1,SOCS2,TMEM176A,VWF	ACACA,BATF,CCNA2,CD9,CEBPB,CISH,EGR1,HES1,HK2,JUN,LPL,PIM1,SOCS2,XBP1
LIN9	other	2.599	2.952	3.12e-06	5.07e-09	BIRC5,CDC6,CDK1,CENPE,CEP55,PLK1,UBE2C	AURKA,BIRC5,BUB1B,CCNA2,CCNB1,CDK1,CENPE,CEP55,PLK1
LRP6	transmembrane receptor	-1.455	1.526	0.000132	0.0145	CCND1,CD68,EPCAM,HK2,KRT18,MPO,PPARGC1A,VIM	ALDH1A1,APP,GATA3,HK2,SLC2A3
MAP2K1/2	group	0.515	1.298	0.000257	0.003	CCND1,CDK1,GJA1,HK2,HMOX1,HSPA5,IL4,PGR,Sik1,VIM	CDK1,EGR1,H2AX,HERPUD1,HK2,HSPA5,JUN,MCL1
MAPK1	kinase	-1.184	0.381	2.53e-06	0.000302	APOE,ATP1B1,BCL2,BIRC5,CCND1,CTSW,DEPTOR,E2F1,EPCAM,ERAP1,FOSB,HBB,HMOX1,ITGB3,LAG3,LGALS1,LMNA,MKI67,NUPR1,OAS1,OAS2,OSM,PHF11,PROS1,RGS2,SOCS2,TJP1,TMEM158,UBE2C,VIM	ARSB,AURKA,BIRC5,CCNB1,CCNF,CISH,EGR1,GATA3,HBB,HLA-DMA,JUN,LAP3,LGALS1,MCL1,MKI67,NKG7,NUPR1,PHF11,Serpina3g (includes others),SOCS2,TAP1,TJP1,TRPC1,TTC27
MED1	transcription regulator	0.781	2.704	0.000248	2.16e-06	APOB,BIRC5,CCND1,CDC6,CDK1,E2F1,GHR,ID2,IGF1,IRF8,MYCN,OTUB2,PLK1,RARB,THBS1	ACACA,AURKA,AURKB,BHLHE40,BIRC5,CCNB1,CDC20,CDK1,FADS2,GSTP1,MCL1,MYCN,NCL,ODC1,PIM1,PLK1,PPP3CB,XBP1
Mek	group	2.162	3.197	1.62e-07	0.0526	APOE,BIRC5,CCND1,CD200,COL1A2,DSCC1,DUSP5,ETV5,GDA,ID1,ID2,Ifi47,IL4,IRF1,ITGB3,MAF,NQO1,OSM,PHLDA2,PLPP3,PPARGC1A,RARB,THBS1,TOP2A,VIM	ABCG2,BIRC5,CLU,DNMT3B,EGR1,ID1,JUN,LRP8,LYAR,MCL1,NOP58,Tpm2
MFSD2A	transporter	-3.051	-2.449	1.77e-14	4.13e-05	ALDOC,CYP51A1,DHCR7,FDFT1,HK2,IDH1,IDI1,INSIG1,LDLR,LSS,MVD,SCD,Scd2	ALDOC,CYP51A1,FADS2,FDFT1,HK2,Scd2
mir-122	microRNA	-0.849	-2.818	0.0115	0.00805	FUT8,INSIG1,MVK,PTPN1,RCC2,SLC1A5,TGM2,VIM	ACTR1A,FUT8,MTHFD2,PKM,SH3GL1,SLC1A5,SLC7A1,YARS1
miR-125b-5p (and other miRNAs w/seed CCCUGAG)	mature microRNA	0.267	-1.621	0.00104	0.000643	AJUBA,CDK6,HK2,ID1,ID2,IL6R,PERP,SCD,VSIR,ZNF385A	ALOX5,CCNA2,DUS1L,E2F3,HK2,ID1,IL6R,JARID2,JUN,MAP2K1
miR-155-5p (miRNAs w/seed UAAUGCU)	mature microRNA	-0.735	-1.658	0.00037	0.0136	CCN1,CCND1,CD47,CYP51A1,DPP7,DSG2,F2,LPL,MAF,PIK3R1,RAB27B,RAB34,SYNE2,TACSTD2,TM6SF1	CEBPB,CUL4B,CYP51A1,IL12A,JARID2,LPL,MLH1,MYO1E,RAB27B,SLA,TACSTD2
miR-17-5p (and other miRNAs w/seed AAAGUGC)	mature microRNA	1.066	0.768	0.00412	0.012	BCL2,BIRC5,CCND1,CRIM1,E2F1,RHOC,VIM	APP,BIRC5,E2F3,H2AX,NCOA3,TXNIP
mir-21	microRNA	-1.143	-2.845	9.13e-11	2.7e-07	ARNTL,BCL2,CANX,Casp12,CCND1,CDK6,CKS2,ECT2,FAS,FLT3LG,GBP6,Gbp8,Ifi47,Igha,Iigp1,IL4,IL6R,IRF1,Irgm1,KIFC1,MKI67,OAS2,PRC1,RAD51AP1,RHOB,RP2,SESN1,Slfn2,SMAD7,STMN1,Tgtp1/Tgtp2,TIMP3,TMEM97,TOP2A	CANX,Casp12,CCL17,CCNA2,CCNB1,CD180,CLU,FAM3C,GATA3,GTSE1,H2AX,IL12A,IL6R,KNTC1,MKI67,PPA1,PRC1,RACGAP1,SLAMF1,Slfn2,SLPI,SMC2,TACC3,TAP1,TIMP3,TMEM97,UBA7
miR-29b-3p (and other miRNAs w/seed AGCACCA)	mature microRNA	-1.696	-1.73	0.000414	0.0196	CCND1,CDK6,COL1A2,COL4A1,COL4A2,FRAT2,INSIG1,NASP,PIK3R1	DNMT3B,FAM3C,FRAT2,MCL1,MLF1,PPIC
mir-34	microRNA	-1.051	-2.592	0.00224	0.00151	BCL2,BIRC5,CCND1,CCNE2,CD47,CDK6,MYCN,SEMA4B	ACTR1A,BIRC5,CPLX2,E2F3,MLLT3,MYCN,SEMA4B,TUBB4B
miR-34a-5p (and other miRNAs w/seed GGCAGUG)	mature microRNA	-0.891	-1.617	3.75e-07	0.0028	BCL2,BIRC5,CCND1,CD47,CD96,CDK1,CDK6,CTSW,DNTT,E2F1,ETS2,HID1,ITGB3,LGALS9B,MYCN,PREX2,SELPLG,SLCO3A1	APP,BIRC5,CD96,CDK1,E2F3,HCST,LGALS9B,MAP2K1,MYCN,PTPRE,SPINT2
MITF	transcription regulator	1.875	2.53	6.01e-11	0.00043	Acp5,ALCAM,APOE,BCL2,CDCA3,CDCA8,CENPF,CENPH,CENPO,CEP55,CTSG,ECT2,FRMD4B,HPGDS,IL6R,IVNS1ABP,KIF20A,KIFC1,MCM5,PHACTR1,PLK1,POLD1,RPA3,SHTN1,SLC14A1,SOX5,SOX6,SPC24,TPX2,UBE2C,UBL3	ASAH1,AURKB,CCNB1,CCNF,CDCA8,CENPF,CEP55,HES1,HPGD,IL6R,KIF20A,PLK1,SLC14A1,SPAG5,SPC25,ST3GAL6,TACC3,TXNIP
MRTFB	transcription regulator	-1.673	1	2.03e-06	0.000218	AMOTL2,CCN1,CTSG,CXCR4,DHCR24,ELANE,HLA-A,ID1,Ifitm1,MS4A3,MYH10,NFKBIZ,PRSS57,RAB27B,RHOBTB1,SAMD5,SELP,THBS1	CNN2,F11R,F2R,FADS2,FJX1,HPGD,ID1,Ifitm1,MYH10,PRG2,RAB27B,SLC35D3,SLPI,Tpm4
MTOR	kinase	-0.917	1.918	0.000119	0.000666	BCL2,BIRC5,CCND1,CD86,CXCR4,EFNA1,FABP5,FDPS,HK2,HSP90B1,IGF1,IL4,IRF1,IRF8,OAS1,PDK3,PGR,PIM2,PPARGC1A,RORC,SERPINB1,SLC16A3,SOX4,TK1,TNFRSF25,UBE2C	ACACA,ADPGK,ATP2A2,BIRC5,CACTIN,CEBPB,DMD,FABP5,FDPS,GATA3,HK2,HSP90B1,LDHB,MADD,MCL1,NAB2,NCAM1,PDK3,PFKP,PIM2,PKM,TXNIP,USP40
MTPN	transcription regulator	0.311	2.155	1.46e-05	0.000947	BCL2,Casp12,CCNB2,CCND1,CDK1,COL1A2,FAS,GAS6,IGF1,Mt1,S100A6,TUBA1A	Casp12,CCNA2,CCNB1,CCNB2,CDK1,JUN,MIF,Mt1,S100A6
MYB	transcription regulator	1.497	1.535	4.26e-09	2.53e-06	ADA,BCL2,BIRC5,C15orf48,CCND1,CDK1,CNN3,COL1A2,COL4A1,CXCR4,DNTT,ELANE,FUT8,GSTM1,HSPA5,IGF1,IL4,NEDD9,RGCC,SDC4,SLC1A5,Slfn2,SOCS2,VIM	ACAP1,AURKA,BHLHE40,BIRC5,CCNB1,CDK1,ERBIN,ESAM,FUT8,GATA3,GSTM1,HSPA5,JUN,RGCC,Serpina3g (includes others),SLC1A5,Slfn2,SOCS2,TFEC
MYBL2	transcription regulator	0.801	2.419	3.4e-08	1.7e-08	BCL2,BIRC5,CCNB2,CCND1,CDK1,CENPE,ID1,MPO,PLK1,SLC1A5,TOP2A,UBE2C	AURKA,BIRC5,CCNA2,CCNB1,CCNB2,CDK1,CENPE,CLU,ID1,PLK1,SLC1A5,TFEC
MYC	transcription regulator	2.117	5.757	5.83e-13	1.26e-13	ACTN1,ALCAM,AOPEP,ASS1,BCL2,BIN1,BIRC5,CANX,CCNB2,CCND1,CCNE2,CD47,CD86,CDK1,CDK6,CKS2,COL1A2,COL4A1,COL4A2,CPD,DNTT,DUSP5,E2F1,ECM1,ELANE,EPCAM,ERAP1,F2,FABP5,FAP,FAS,FUT8,FXYD1,GAMT,GCLM,GDF3,GGT1,GJA1,HK2,HLA-A,HMOX1,HOXA5,ID1,ID2,IDH1,Igha,KLF10,LGALS1,LGMN,Ly6a (includes others),MCM5,MKI67,Mt1,Mt2,MYCN,NIBAN1,NQO1,NTF4,OAS1,PERP,PLK1,PNO1,POLD1,PRKCA,PTN,RARA,RARB,RARG,RBP1,RHOB,RRM2,S100A6,…	ACACA,ALOX5,APP,AQP1,ASNS,AURKB,BIN1,BIRC5,BUB1B,CANX,CCNA2,CCNB1,CCNB2,CD9,CDC20,CDC25C,CDC34,CDK1,CLU,COX7A2L,CRIP1,CSRP2,DNMT3B,E2F3,ECM1,EGR1,EIF4EBP1,F2R,FABP5,FADS2,FSTL1,FUT8,GCLM,GDF3,GFER,HES1,HK2,HSPA14,HSPD1,HSPH1,ID1,JARID2,JUN,LDHB,LGALS1,MCL1,MIF,MKI67,MOGS,Mt1,Mt2,MYCN,NCAM1,NCL,NDRG1,NOP56,NOP58,ODC1,PFKL,PFKP,PKM,PLK1,PPIA,PPID,PRDX4,PSAT1,PTN,RBP1,RRP1B,S100A6,Scd2,SERPINE2,SHMT…
MYCN	transcription regulator	-0.656	1.426	0.0132	2.84e-06	AMOTL2,BASP1,BIRC5,CCND1,CIITA,COL4A1,CRIM1,E2F1,HK2,HLA-A,ID2,LGALS1,MYCN,PDIA4,TGM2,TM6SF1,VIM	ABCG2,ALDH1A1,BIRC5,CCNH,CKAP4,CLU,COL18A1,HK2,HSPD1,JARID2,LGALS1,MYCN,MYL12A,NCAM1,NCL,NDRG1,ODC1,PDIA4,PHGDH,PTK2,RPL27A,TMEM109,TPI1,TUBA1B,ZEB2
MYOD1	transcription regulator	2.077	-0.214	2.23e-07	1.65e-08	ASS1,BCL2,BIN1,CADPS2,CCNB2,CDC6,CDCA3,CDK1,CENPE,CENPF,CEP55,COL4A1,ID2,IGF1,MKI67,NCAPG,PCLAF,PLK1,PPARGC1A,RRM2,SEPTIN4,SMAD7,SPC24,TJP1,TOP2A,TPX2	ACACA,BIN1,BUB1B,CCNB2,CDC20,CDK1,CENPE,CENPF,CEP55,DMD,FSTL1,FYN,GMFG,HES6,KIF14,MAP2K1,MKI67,NCAPG,PCLAF,PLK1,PTK2,RACGAP1,RAPSN,TEAD2,TJP1,TNS1,UBA7
NCSTN	peptidase	-1.929	-0.068	1.62e-07	0.0242	Ccl9,CD68,CSF2RB,CTSG,ELANE,IRF8,Ly6a (includes others),MPO,NCF4,VIM	APP,CEBPB,FCER1G,HES1
NFAT5	transcription regulator	-1.643	0.332	4.34e-06	0.0115	CD74,CHEK2,CIITA,COL1A2,HLA-DQA1,HLA-DQB1,HLA-DRB5,IL4,IL6R,JAM2,RRM2,S100A4,TNFAIP2,VWF	AQP1,ATP2A2,CD74,HLA-DMA,HLA-DQB1,IL6R,PFKP,TNFAIP2
NFE2L2	transcription regulator	0.952	3.265	1.75e-08	9.85e-05	Acp5,APBA3,BCL2,CA11,CA3,CD86,CDKN2C,COL4A2,DHCR7,DYNLL1,FXYD1,GCLM,GHR,GPX3,Gsta4,GSTM1,HMOX1,HSP90B1,IDH1,IL4,LMNA,LPL,LY6E,MSMO1,Mt1,NQO1,NUCB2,OSGIN1,PDIA3,PDIA4,PDIA6,PPARGC1A,PRKCB,PTPN1,RAMP2,SLC16A2,SRXN1,TALDO1,Xlr3c (includes others)	ABCB4,ABCG2,AGPAT3,CDC34,CDKN2C,CELA1,CREG1,DNAJB11,F10,GCLM,GSTM1,GSTP1,HERPUD1,HSP90B1,HYOU1,LPL,LY6E,MOGS,MSMO1,Mt1,PDIA3,PDIA4,PDIA6,PHGDH,PSAT1,SLC35B1,TPI1,XBP1,Xlr3c (includes others)
NFkB (complex)	complex	-0.866	2.911	6.37e-09	0.000881	ADORA2B,APOE,B3GNT5,BCL2,BIRC5,CCN1,CCNB2,CCND1,CD74,CD86,CIITA,CLEC4E,COL1A2,CSF1,CXCR4,DOK5,DUSP5,EFNA1,EPCAM,ERAP1,FABP5,FAS,GAS6,HLA-A,HMOX1,IL4,INSRR,IRF1,ISL1,LGALS7/LGALS7B,MFHAS1,MYLK,NFKBIZ,PIM2,PLK1,PLK2,PLK3,SDC4,SELPLG,SLC16A3,SMAD7,SOX5,TAP2,TGM2,TNFAIP2,TNFSF4,TRIB3,TRPC6,TSLP,VIM,Wfdc17	ALDH7A1,APP,AQP1,ATP2A2,B3GNT5,BATF,BIRC5,CCL17,CCNB1,CCNB2,CCNH,Cd24a,CD74,CEBPB,CLU,COL18A1,CST7,EGR1,FABP5,GATA3,IL12A,JUN,LTC4S,MCL1,MYLK,NCAM1,ODC1,PIM2,PLK1,SLC7A1,SLPI,TAP1,TFEC,TFRC,TNFAIP2
NFKBIA	transcription regulator	-0.987	1.183	2.08e-07	1.07e-06	AEBP1,APOA1,BCL2,Ccl9,CCND1,CCNE2,CD86,CDC6,Cdkn1c,COL1A2,CSF1,CXCR4,ERAP1,FAS,FSCN1,GPX3,HK2,HLA-A,HMOX1,HOXB8,HSPA5,IGF2R,IRF1,KRT18,KRT8,LAMA5,LY6E,Mt1,Mt2,PCDH7,PIK3R1,RBP1,SDC4,SLC16A2,Slfn2,TIMP3,TNFAIP2	APOA1,ATP11A,AURKB,BUB1B,CCNA2,CCNB1,CEBPB,CLU,ERO1A,HES1,HK2,HOXB2,HOXB5,HSPA5,IL12A,JUN,LY6E,MMP15,Mt1,Mt2,NINJ1,PIM1,POLB,POLR2C,PPP3CB,RBP1,RPL27A,SERPINE2,Slfn2,TFRC,TIMP3,Tmsb4x (includes others),TNFAIP2,TRPC1
NFYA	transcription regulator	1.346	2.577	5.24e-13	6.3e-08	BCL2,CCNB2,CDCA8,CDK1,CHEK2,COL1A2,E2F1,ELANE,HLA-DQB1,HSD17B7,HSPA5,IGF1,IRF1,NPR1,PPP1R15A,RHOB,RRM2,SCD,Scd2,TOP2A,VWF	CCNA2,CCNB1,CCNB2,CDC25C,CDCA8,CDK1,EGR1,HLA-DQB1,HSPA5,JUN,MLH1,NPR1,PKM,Scd2,TXNIP
NKX2-3	transcription regulator	-1.102	0.57	0.000114	0.00126	C2CD4B,CAVIN2,CCNB2,CD38,CD68,CDKN3,CEP55,CLEC1A,GHR,HMMR,LGMN,LY6E,MMRN1,Podxl,SMAD7,TAP2,TMEM158,TNFSF4,TRPC6	ARHGDIB,ASNS,CCNB2,CEP55,HMMR,LAP3,LY6E,MFNG,PHGDH,Podxl,PSAT1,PTPRE,RTP4,SERPINE2,TAP1,UBA7
Notch	group	-0.173	1.224	0.0132	0.00255	BIRC5,ID1,ID2,IL4,MYLK,NET1,TRPC6	BIRC5,GATA3,HES1,ID1,MCL1,MYLK,RUNX3,ZEB2
NOTCH1	transcription regulator	-0.971	1.784	1.85e-07	0.191	BCL2,Ccl9,CCN1,CCND1,CD68,Cdkn1c,COL1A2,CSF2RB,CTSG,E2F1,ECT2,ELANE,FOSB,HMOX1,ID1,ID2,IRF1,IRF8,KRT8,Ly6a (includes others),MPO,MYCN,MYLK,NCF4,PDIA3,RORC,TSLP	CEBPB,FCER1G,GATA3,HES1,HSPH1,ID1,IGFBP4,MYCN,MYLK,PDIA3,RUNX3
NPPB	other	-2.376	-2	8.08e-07	0.0181	FDFT1,HMGCR,HMGCS1,IDI1,LDLR,LSS,MSMO1,PPARGC1A,SMAD7	ACAT2,EBP,FDFT1,MSMO1
Nr1h	group	1.122	1.937	4.57e-05	0.102	APOE,ATP1B1,BCL2,CLEC4E,CSF1,GGT5,LAT2,LPL,NFKBIZ,PPARGC1A,PRKCQ,SCD,SELP,THBS1,THY1,TIMP3	ACACA,ALDH1A1,F2R,LAT2,LPL,RUNX3,TAP1,TIMP3
NR1H3	ligand-dependent nuclear receptor	2.07	2.184	5.33e-16	8.16e-11	APOA1,APOE,BIRC5,CCNB2,CCNE2,CD38,CD47,CDCA3,CDK1,CENPF,CHEK2,CLEC4E,FDFT1,FDPS,GAS6,GPX3,Gsta4,HELLS,HMGCR,ITGB3,KIF20A,LAG3,LCP2,LDLR,LPL,MKI67,Mt1,Mt2,PLK1,PPARGC1A,PRC1,RARA,SCD,SLC16A2,TBX1,TOP2A,UBE2C	ACACA,APOA1,AURKA,AURKB,BIRC5,BUB1B,CCL17,CCNA2,CCNB1,CCNB2,CDK1,CENPF,ENPP4,FAM3C,FDFT1,FDPS,GRAP2,GSTP1,KIF20A,KNTC1,LAIR1,LPL,MIF,MKI67,Mt1,Mt2,PLK1,PRC1,TAP1
NR1H4	ligand-dependent nuclear receptor	-0.021	-1.348	0.00375	0.0359	APOA1,FABP5,FAS,GCLM,Gsta4,HK3,HSPA5,NR1H4,PPARGC1A,RARA,RARB,Sult1a1,TK1	ABCB4,ACACA,APOA1,CEBPB,FABP5,GCLM,HSPA5,NR1H4,TPI1,TXNIP
NR1I2	ligand-dependent nuclear receptor	1.743	1.912	0.00773	0.132	DHCR7,E2F1,Gsta4,GSTM1,HMGCS1,IGF1,INSIG1,NR1H4,PDIA4,SCD,TF,TGM2	ALDH1A1,EGR1,GSTM1,GSTM3,GSTP1,JUN,NR1H4,PDIA4
NR3C1	ligand-dependent nuclear receptor	-0.62	-1.66	1.25e-06	0.0103	ACTN1,APOE,ARRB2,ATP1B1,BCL2,BCL2L14,BIN1,CAVIN2,CCN1,CCND1,CD38,CD47,CKAP2,COQ8A,CXCR4,DPP7,DYNLL1,EFNA1,ERN1,GCLM,GEM,GLIPR1,GPX3,IDH1,IGF1,IRF1,IRF8,Mt1,NQO1,PHLDA2,PIK3R1,PLK2,PPP1R15A,PRKCB,PTGR1,RASD1,RGS2,RHOB,SOX4,Tgtp1/Tgtp2,THBS1,TIMP3,TK1,TNFAIP2,TNFRSF25,TNFSF4,TRIB3,TSLP	APP,AQP1,BCKDHA,BHLHE40,BIN1,BNIP3L,CEBPB,CORO2A,DPF2,EGR1,EPB41L4B,F2R,FASTKD2,FCER1G,GATA3,GCLM,GLIPR1,GSTP1,HERPUD1,IL12A,JUN,KLF9,MCL1,MLF1,Mt1,MTCH2,SCAP,SIAH2,SLC2A3,SLC7A6,TIMP3,TM2D3,TNFAIP2
NRG1	growth factor	0.993	1.605	1.38e-15	0.00451	ACTN1,AMOTL2,BCL2,BDH2,BIN1,CAVIN2,CCN1,CCND1,CDKN2C,CKS2,CRIM1,CXCR4,E2F1,EMP2,ETV5,FABP5,FOSB,FSCN1,GAS6,GDA,GPX3,HK2,HMGCR,HMMR,HMOX1,ID1,IDI1,ITGB3,MAF,PGR,PYGM,SOX4,STMN1,TF,TGM2,THBS1,TK1,TNFRSF25,TOP2A,VIM	BIN1,CDC20,CDKN2C,EGR1,FABP5,FSTL1,HES1,HK2,HMMR,ID1,JUN,MCL1,NDRG1,PHGDH,SLC2A3,TNS1,VEGFB
NRIP1	transcription regulator	-0.493	-1.342	6.93e-07	0.0422	APOA1,CCNB2,CCND1,CDC6,CDK1,CYP4B1,OTUB2,PGR,RARB,SCD,TK1,TNFSF4	ACACA,APOA1,CCNB2,CDK1,LDHB
NSUN6	enzyme	-0.258	1.134	5.89e-13	0.000168	AMOTL2,CAVIN2,CCN1,CDKN2C,CRIM1,EMP2,ETV5,FSCN1,GAS6,HMMR,STMN1,TGM2,THBS1,TK1,TOP2A	CDC20,CDKN2C,FSTL1,HMMR,NDRG1,PHGDH,TNS1
NTRK2	kinase	2.599	1.915	1.32e-07	0.000491	CCND1,CCNE2,CDC6,CDCA3,CDCA8,CDK1,CDKN2C,E2F1,MCM5,Muc1,MYCN,PIK3R1,THBS1,VIM	ABCG2,APP,CCNA2,CDCA5,CDCA8,CDK1,CDKN2C,EGR1,MYCN
NUPR1	transcription regulator	-2.236	-3.307	4.99e-10	8.08e-06	ACTR3B,ALDOC,ARHGEF26,B3GNT5,CCN1,CCNB2,CD68,CDCA2,CDCA3,CDCA8,CKAP2L,COL1A2,CREB5,CTU1,CXCR4,DEPTOR,DHCR24,DIPK2A,DUSP5,GRAMD2B,H3C1,HIVEP3,HK2,IL6R,IRF2BP2,KIF11,KIF20A,KIFC1,MKI67,MMS22L,MYH10,NEIL3,NUPR1,PIK3R1,PLK1,PLK3,PPP1R15A,SH2D5,SLC39A8,SPC24,ST3GAL2,SYNE2,TANGO6,TMEM158,TRIB3,ZDHHC13	ACTR3B,ALDOC,ALG8,APOBEC3B,AURKA,B3GNT5,BUB1B,CCNA2,CCNB2,CCNF,CD63,CDC25C,CDCA8,CEBPB,CYB5B,DNMT3B,GTSE1,HK2,HOXB5,IL6R,KIF20A,LRP8,MKI67,MYH10,NDRG1,NSF,NUPR1,PIM1,PLK1,SIGMAR1,SPAG5,SPC25,SPDL1,ST3GAL2,XBP1
OGT	enzyme	1.463	2.2	0.00376	0.0707	AEBP1,BIRC5,CCND1,KRT18,LPL,PLK1,PPARGC1A,THY1,VIM	APP,ATP2A2,BIRC5,JUN,LPL,PLK1
OSM	cytokine	0.488	1.559	1.16e-06	0.00733	ATP9A,BCL2,CCND1,CDC42EP4,CLDN4,COL1A2,CTSH,DHCR24,ECM1,EPCAM,ETS2,FOSB,HK2,HLA-A,HMOX1,HSF4,HSPA5,ID1,ID2,IL4,IL6R,IRF1,KLF10,LDLR,Mt2,MYH10,OAS1,OSM,PDZK1IP1,PLCB4,RARG,SELP,SERPINB1,SLC16A3,TAP2,TIMP3,TNFAIP2,TOP2A,TPX2,TUBA1A,XDH	ARL4A,ASAH1,ASNS,ATP2B4,BHLHE40,CDK17,CISH,DHRS3,ECM1,EGR1,EIF4EBP1,GRHPR,HK2,HSPA5,ID1,IL6R,JUN,LMO1,Mt2,MYH10,RASL11A,SLPI,SRPK1,STX11,TAP1,TIMP3,TM4SF1,TNFAIP2
PAX5	transcription regulator	0	-2	0.0108	0.0989	BCL2,CCND1,CIITA,HK2,HK3,VIM	HK2,PFKL,SLC2A3,TXNIP
PDGF BB	complex	0.911	1.301	3.22e-10	0.000638	CCN1,CCND1,CDK1,CSF1,DUSP5,ETS2,FHL1,FOSB,FZD1,GDA,GEM,GHR,GJA1,Hmga2,HMGCR,HMGCS1,HMOX1,IGF1,KLF10,LDLR,LMNA,Mt1,Mt2,PLK2,PPP1R15A,RBP1,RGS1,RGS2,RHOB,SCD,Scd2,SLC7A7,TGM2,THBS1,TRIB3,XDH	ACAT2,ATP2A2,BHLHE40,CDK1,CEBPB,COL18A1,CSRP2,EGR1,HES1,IGFBP4,JUN,MCL1,Mt1,Mt2,ODC1,PIM1,RBP1,RGS1,Scd2,SLC2A3,SLC7A1,SYK
PDX1	transcription regulator	1.08	1.576	3.41e-09	0.000805	ARRDC4,CCND1,CKB,CRELD2,CXCR4,DUSP5,EFNA1,GCLM,HSPA5,ID1,ID2,IDH1,INSIG1,KLF10,KRT18,KRT8,Mt1,NQO1,PDIA4,PDIA6,PDZK1IP1,PTGER3,RHOBTB1,TRIB3,TRPC6	ASNS,ATP2A2,CRELD2,EGR1,EIF4EBP1,ERO1A,GCLM,HSPA5,ID1,JUN,Mt1,PDIA4,PDIA6,PHGDH,TXNIP
PGR	ligand-dependent nuclear receptor	-0.139	1.283	2.23e-05	7.96e-06	ATP1B1,CA12,CCNB2,CCND1,CD59,CDC6,CDK1,DPYSL2,DYNLL1,GAS6,ID1,KRT18,MYCN,NEDD9,NET1,PGR,PIM2,PLK2,RAB27B,RASGRP2,RHOC,S100A6,SLC39A8,TK1	ABCG2,AK4,CCNB1,CCNB2,CDC20,CDK1,CEBPB,CKAP4,GATA3,GRB10,GSTM3,HES1,HPGD,ID1,KLF9,MYCN,NDRG1,PFKP,PIM2,PRKCH,RAB27B,S100A6,TM4SF1,UCK2
PI3K (complex)	complex	0.006	2.732	0.000325	0.0214	BCL2,BIRC5,CCND1,CD86,CXCR4,E2F1,FABP5,FUT7,GCLM,GJA1,HK2,HMGCR,HMOX1,IGF1,IL4,NQO1,RGS2,RHOB,SKIL,STMN1,TGM2,THBS1	BIRC5,CCNB1,CEBPB,DAPP1,FABP5,GATA3,GCLM,GSTP1,HK2,JUN,MCL1,MTHFD2,NCL,PIM1,TXNIP,XBP1
PI3K (family)	group	1.591	2.766	1.85e-05	0.0227	BCL2,BIRC5,Cdkn1c,CXCR4,GCLM,HMOX1,HSPA5,NQO1,RDH10,SKIL,SOX4,TGM2,THBS1,TJP1	BIRC5,GCLM,HSPA5,MCL1,PKM,SIAH2,TJP1,TXNIP
PIK3R1	kinase	-1.121	1.501	0.000116	0.0499	BCL2,CCND1,COL1A2,ERN1,HMOX1,HSP90B1,HSPA5,MKI67,PIK3R1,SELP,TRIB3	HSP90B1,HSPA5,IL12A,MKI67,PKM,TXNIP
PML	transcription regulator	-1.465	-1.731	8.88e-13	0.0136	APOA1,APOE,BIRC5,CCND1,CIITA,CIT,CXCR4,FAS,GCLM,HBB,HMGCR,HMGCS1,HMOX1,HSD17B7,ID2,IDI1,LDLR,LPL,MAF,NQO1,OAS1,OAS2,PPARGC1A,PRKCA,SCD,STMN1,TAP2,VIM	ACACA,APOA1,BIRC5,GCLM,HBB,LPL,MAP2K1,NDRG1,PRKCH,TAP1,UBE2M
POR	enzyme	-1.793	-2.043	2.92e-19	4.59e-08	C11orf54,CD74,CIITA,CYP51A1,DHCR24,DHCR7,FDFT1,FDPS,GSTM1,HLA-A,HLA-DQA1,HLA-DQB1,HLA-DRB5,HMGCR,HMGCS1,HMOX1,IDI1,Ifitm1,INSIG1,LDLR,LGALS1,LPL,LSS,MSMO1,Mt1,MVD,MVK,NAA80,NRG4,NSDHL,SCD,Scd2,SDC4,SECISBP2L,SQLE,TMEM176A,TMEM97	ACAT2,ALDH1A1,ASNS,CD74,CYB5B,CYP51A1,FADS2,FDFT1,FDPS,GSTM1,HLA-DMA,HLA-DQB1,HSPH1,Ifitm1,LGALS1,LPL,MSMO1,Mt1,SC5D,Scd2,SQLE,TMEM97
PPARA	ligand-dependent nuclear receptor	-1.16	-0.414	2.95e-10	4.96e-09	APOA1,APOE,ASS1,BCL2,CCND1,CDK1,CDKN2C,Clec2d (includes others),CYP51A1,DHCR7,DR1,DYNLL1,FABP5,FDFT1,FDPS,Gsta4,H1-2,HLA-DQA1,HMGCR,HMGCS1,HMOX1,IDI1,IL4,INSIG1,KIF20A,KRT8,LPL,LSS,MKI67,MSMO1,MVD,MVK,NSDHL,PLK1,PPARGC1A,PRC1,PTGR1,SCD,SOCS2,SQLE,TALDO1,TJP1,TMEM98,TOP2A	ABCB4,ACACA,ACAT2,APOA1,APP,ASNS,AURKA,CCNA2,CCNB1,Cd24a,CD63,CDK1,CDKN2C,CEBPB,CYB5B,CYP51A1,F11R,FABP5,FADS2,FDFT1,FDPS,GSTM3,GSTP1,H2AX,KIF20A,LPL,MKI67,MPG,MSMO1,PLK1,PPA1,PRC1,SC5D,SELENBP1,SMC2,SOCS2,SQLE,SRM,TJP1,TMEM98
PPARD	ligand-dependent nuclear receptor	-1.436	0.412	9.36e-05	0.0138	APOA1,APOB,APOE,BCL2,BIRC5,CCND1,CD68,CDK1,Cdkn1c,CFAP54,FAM241B,GAS6,Irgm1,LPL,OXCT1,PPARGC1A,RBP1,S100A6,SCD,THBS1	ACACA,ADPGK,APOA1,BIRC5,CDK1,CEBPB,IL12A,LDHB,LPL,MDFI,PKM,RBP1,S100A6,SLC22A3
PPARG	ligand-dependent nuclear receptor	1.129	3.222	2.27e-10	4.79e-06	ALOX12,APOA1,APOE,BCL2,BIN1,BIRC5,CAVIN2,CCND1,CCPG1,CDK6,Cdkn1c,CDKN2C,COL1A2,CYP4B1,DR1,FABP5,FDPS,FZD1,HK2,HMGCR,HMOX1,IDH1,IGF1,IL4,INSIG1,KRT18,LDLR,LPL,MANBA,MBNL1,MKI67,MPO,MUC13,MVD,PDE3B,PPARGC1A,PPP2R2B,RARB,RHOB,RORC,SCD,TJP1,TRIB3,TSLP,VAMP8,VIM	ABCG2,ACACA,APOA1,APP,ATP2A2,Bex1,BIN1,BIRC5,CA2,CCL17,CDKN2C,CEBPB,CPLX2,DHRS3,EIF4EBP1,ERO1A,F11R,FABP5,FDPS,HES1,HK2,HYOU1,IL12A,JUN,LHPP,LPL,MKI67,MRTO4,NDRG1,NSF,ODC1,OXR1,PPIC,TJP1,Tpm2
PPARGC1B	transcription regulator	2.744	1.633	3.65e-06	0.0236	CCND1,CKB,DHCR24,FDFT1,FDPS,HK2,HMGCR,LSS,MVD,MVK,SCD,SQLE	ACACA,ERO1A,FDFT1,FDPS,HK2,SQLE
PRKCE	kinase	0.624	1.673	0.00102	0.00277	BCL2,BIRC5,CCN1,CCND1,E2F1,HSPA5,LDLR,PTGER3,RGS2	APP,BIRC5,CEBPB,EGR1,HSPA5,JUN,ODC1,PIM1
PRL	cytokine	0.578	2.085	6.71e-05	2.56e-05	BCL2,CCND1,CNN3,COL1A2,CPD,CTSH,ECM1,GSTM1,HSD17B7,ID1,ID2,IRF1,LY6E,NUPR1,OAS1,OAS2,PDIA4,PDIA5,PHLDA2,RASD1,SOCS2,VIM,XDH	ABCG2,APP,ATP2A2,CCNB1,CISH,CLU,ECM1,EGR1,GSTM1,HERPUD1,HSPD1,ID1,JUN,LY6E,NUPR1,ODC1,P4HB,PDIA4,PIM1,RALB,SOCS2,Tmsb4x (includes others),TUBA1B
PRNP	other	0.119	2	6.69e-05	0.0125	APOE,BCL2,Casp12,CCND1,ETS2,GJA1,HSP90B1,HSPA5,ID2,PDIA3,PLPP3	APP,Casp12,EGR1,H2AX,HSP90B1,HSPA5,PDIA3
PSEN1	peptidase	-1.359	-1.488	0.0111	5.57e-06	APOE,ATP1B1,BASP1,CANX,Casp12,CCND1,CD74,CKB,CYP51A1,DPYSL2,GJA1,HSPA5,IGF1,IL4,NUPR1,PIK3R1,PRC1,SELPLG,STMN1,TUBA1A,TUBB6,VKORC1L1	ABCG2,APP,ATP2A2,CANX,Casp12,CD74,CD9,CLTB,CPLX2,CUEDC1,CYP51A1,EGR1,F2R,GSTP1,HES1,Hnrnpa3,HSPA5,HSPD1,LRP8,NCAM1,NUPR1,PKM,PLVAP,PPIA,PRC1,TPI1,Tpm2,TUBA1B,TUBA1C,TUBB4B
PTEN	phosphatase	-3.477	-3.511	2.46e-07	0.032	BACE2,BCL2,BIRC5,CA12,CA3,CALCRL,CCNB2,CCND1,CD86,CDK6,CENPS/CENPS-CORT,CKS2,CNN3,CXCR4,E2F1,ETS2,FAS,FDFT1,GCAT,GGT1,GPR4,GPX3,Hmga2,HMGCR,HMGCS1,HSD17B7,IDI1,IGF1,LDLR,LSS,MKI67,Muc1,MVD,MYO6,NDUFB4,NQO1,OTUB2,PIK3R1,PLK1,PPARGC1A,PPP2R2B,PRKCB,PRXL2B,PTN,RAMP2,SCD,SDC4,SOX4,THBS1	ACACA,AURKA,AURKB,BIRC5,CA2,CCNB1,CCNB2,CDC20,CEBPB,EBP,EIF4EBP1,FDFT1,GCAT,HLA-DMA,IL12A,LDHB,LHPP,MCL1,MKI67,NCAM1,NDRG1,PFKL,PHGDH,PIM1,PLK1,PTN,SYK,Tmsb4x (includes others),UBA7,VEGFB
PTGER2	G-protein coupled receptor	2.885	2.784	3.18e-12	7.82e-12	CCNB2,CDKN3,CENPE,CENPF,CEP55,CKAP2L,CKS2,CXCR4,ECM1,ECT2,KIF11,KIF15,KIF20A,KIF22,MKI67,PGR,PLK1,PRC1,PTGER3,THBS1,TIMP3,TPX2	APP,AURKA,BUB1B,CCNA2,CCNB2,CENPE,CENPF,CEP55,CLEC4D,ECM1,EGR1,H2AX,KIF20A,KIF22,MKI67,PIM1,PLK1,PRC1,RACGAP1,SPAG5,TIMP3
RABL6	other	3.873	3.464	2.19e-09	6.09e-07	CCNE2,CENPF,CHEK2,HMMR,HMOX1,MCM5,NCAPG,PLK1,POLD1,PRC1,SERPINH1,TMEM97,TOP2A,TPX2,UBE2C	AURKB,BUB1B,CCNA2,CCNB1,CDC25C,CENPF,H2AX,HMMR,NCAPG,PLK1,PRC1,TMEM97
RAF1	kinase	2.319	0.51	0.000314	0.000431	BCL2,CCND1,CD74,CDC6,CRTC2,CTSH,DUSP5,E2F1,FAS,ITGB3,MKI67,NQO1,PHLDA2,RGS1,RRM2,SQLE,TGM2,TSC22D1	ACAT2,CA2,CD37,CD74,DHRS3,EGR1,IL12A,JUN,MKI67,NINJ1,NOP56,RGS1,SEC14L2,SELENBP1,SQLE,Tpm2,TXNIP
RARA	ligand-dependent nuclear receptor	-0.014	1.103	9.05e-10	0.000144	APOA1,BIRC5,CA12,CCND1,CCPG1,CD38,CD53,CDK1,CDKN3,CENPF,CYP26B1,E2F1,ENAH,GHR,H4C3,HELLS,HOXA5,HOXB8,IL4,IL6R,IRF1,LGALS1,MYCN,NAV2,NCAPG,NEDD9,OAS1,RARA,RARB,RARG,RASD1,RBP1,RORC,Rps27/Rps27rt,SESN1,SLC16A2,UBL3	ACACA,ALDH1A1,ALOX5,APOA1,BIRC5,CCNA2,CD9,CDK1,CEBPB,CENPF,DHRS3,EGR1,ENAH,GATA3,IL6R,JUN,LGALS1,MYCN,NCAPG,NCOA3,RBP1,Rps27/Rps27rt,RTP4,UBA7,XBP1
RB1	transcription regulator	-2.517	-1.176	0.000125	0.00923	ASF1B,ATP1B1,BCL2,BIRC5,CALCRL,CCND1,CCNE2,CDC6,CDK1,Cdkn1c,CENPK,DCK,E2F1,FAS,FXYD1,GPR4,ID1,IGF1,KRT18,MAF,MCM5,PBX3,PCLAF,PLK1,PPARGC1A,RAD51AP1,RAMP2,RRM2,TMEM97,TUBA1A	ALG5,AURKB,BCKDHA,BIRC5,CCNA2,CCNB1,CDC25C,CDCA5,CDK1,DCK,E2F3,EGR1,EHD3,GADD45GIP1,ID1,MRPL17,MUL1,PCLAF,PIM1,PLK1,TMEM97,Tpm2,ZEB2
RBL1	transcription regulator	-1.006	-1.954	7.51e-06	0.00961	CCND1,CDC6,CDK1,Cdkn1c,E2F1,FAS,MCM5,MYCN,PLK1,PPARGC1A,RRM2,THBS1	AURKB,CCNA2,CDK1,HES1,MYCN,PLK1,VEGFB
RBL2	other	-1.464	-3.248	5.51e-06	2.67e-06	CCNB2,CCND1,CDC6,CDK1,Cdkn1c,E2F1,FAS,KIFC1,KLF10,MYCN,PLK1,POLD1,RRM2,STMN1	AURKA,AURKB,BUB1B,CCNA2,CCNB1,CCNB2,CCNF,CDC25C,CDK1,MYCN,PIM1,PLK1,UCK2,VEGFB
RBX1	enzyme	1	2	3.74e-05	2.92e-05	BCL2,BIRC5,CDK1,RHOB	BIRC5,CCNB1,CDK1,MCL1
REL	transcription regulator	-1.889	-0.229	0.000118	0.033	BCL2,BIRC5,CCND1,CD200,CD59,CD86,CDC6,CIITA,ETV5,FAS,FRMD4B,HLA-A,Iigp1,IL4,IRF8,PLK2,PPP1R15A,RDH10,RORC,VIM	APP,ATP11A,BIRC5,COTL1,E2F3,FADS2,IL12A,JUN,MLLT3,NAB2,PHGDH,POLB,SLC7A6
RELA	transcription regulator	-1.412	0.247	5.98e-08	0.00972	ALCAM,APOE,BCL2,BIRC5,CCND1,CD59,CIITA,COL1A2,CXCR4,E2F1,EPCAM,ERAP1,FAS,FOSB,FSCN1,HMOX1,HSP90B1,ID1,IGF1,IL4,IRF1,KLF10,KRT18,KRT8,OAS2,PLK1,PLK3,RORC,S100A6,SDC4,SELP,SMAD7,TAP2,TGM2,TNFAIP2,TRPC6,TSLP,VIM	ABCG2,APP,ARHGDIB,BHLHE40,BIRC5,BNIP3L,CEBPB,DNMT3B,EGR1,HES1,HSP90B1,ID1,IL12A,JUN,LTC4S,MIF,PKM,PLK1,S100A6,Serpina3g (includes others),SERPINE2,TAP1,TNFAIP2
RHO	G-protein coupled receptor	-1.633	-0.333	0.016	0.000113	CD74,COL1A2,H1-2,HK2,Mt1,S100A6	APP,AQP1,CD74,CEBPB,HK2,Mt1,NCAM1,S100A6,TRPC1
RPTOR	other	3.032	2.729	8.98e-13	5.38e-05	Acp5,BIRC5,CCND1,CD86,CDK6,CYP51A1,DHCR24,DHCR7,FDFT1,FDPS,HK2,HMGCR,HMGCS1,HSD17B7,IDI1,IRF8,LSS,MSMO1,MVD,MVK,NSDHL,SQLE	BIRC5,CYP51A1,EBP,FDFT1,FDPS,HK2,JUN,MSMO1,PKM,SC5D,SQLE,TPI1
RUNX1	transcription regulator	-0.717	1.153	8e-20	0.000645	ALCAM,ALOX12,CD53,Cdkn1c,CSF1,CSF2RB,CTSG,DEPTOR,FAS,FHDC1,FSCN1,GATA1,GNA15,Hmga2,ID2,IGF2R,IL4,IL6R,ITGB3,JAM3,KLRB1,KRT80,LCP2,Ly6a (includes others),MPO,Mt1,MYH10,PCDH7,PIM2,Podxl,PRKCB,PRKCQ,RGCC,RORC,SOX5,SOX6,TJP1,TNFRSF18	AQP1,CST7,GATA3,IL6R,LMO1,MECOM,Mt1,MYH10,NCAM1,PIM2,Podxl,RGCC,SH3GL1,SLAMF1,TJP1
RXRA	ligand-dependent nuclear receptor	0.181	1.358	7e-08	0.0058	APOA1,APOE,Ccl9,CCND1,CD38,CTSH,DR1,ECM1,FABP5,FOXA3,GAS6,HMOX1,IGF1,IL4,INSIG1,LPL,MPO,MYCN,NAV2,NEDD9,RARA,RARB,RARG,RBP1,RORC,S100A4,SCD,SLC16A2,TK1,TSLP	ABCB4,ABCG2,ACACA,ALDH1A1,APOA1,APP,ASNS,CCL17,CCNA2,CCNB1,ECM1,FABP5,FADS2,FSTL1,KLF9,LPL,MYCN,RBP1
SCAP	other	4.256	3.075	2.07e-15	7.82e-12	ALDOC,CYP51A1,DHCR7,FABP5,FDFT1,FDPS,HMGCR,HMGCS1,ID1,IDI1,INSIG1,LDLR,LSS,MSMO1,Mt2,MVD,MVK,NSDHL,SCD,Scd2,SQLE,TMEM97,TRIB3	ACACA,ALDOC,ASNS,CYP51A1,FABP5,FADS2,FDFT1,FDPS,HES6,ID1,MSMO1,Mt2,MTHFD2,SC5D,SCAP,Scd2,SLC7A1,SQLE,TMEM97
SCD	enzyme	-0.538	-1.265	0.0117	0.00198	BCL2,HSPA5,LPL,PPARGC1A,PTPN1,Scd2	ACACA,CEBPB,HERPUD1,HSPA5,LPL,Scd2,XBP1
SH3TC2	other	3.606	1.633	1.96e-12	0.000219	CYP51A1,DHCR24,DHCR7,FDPS,HMGCR,HMGCS1,HSD17B7,IDI1,LSS,MVD,MVK,NSDHL,SQLE	CYP51A1,EBP,EGR1,FDPS,SC5D,SQLE
SIRT1	transcription regulator	-0.05	-1.117	6.75e-11	1.16e-05	BCL2,BIRC5,CA12,CCNB2,CCND1,CD74,CDKN2C,EPDR1,FAS,FLT3LG,GBP6,GSTM1,HIVEP3,HK2,HLA-A,HLA-DQA1,HLA-DQB1,HLA-DRB5,HMGCR,HMOX1,HOXA5,ID1,Ifi47,IGF1,Iigp1,IL4,Irgm1,LDLR,LY6E,MVK,NCAM2,NR1H4,OAS1,OAS2,PPARGC1A,PTN,PYGM,Scd2,Slfn2,TACSTD2,Tgtp1/Tgtp2,TIMP3	ACAP1,AURKB,BIRC5,CCNB2,CD74,CDKN2C,CEBPB,CELA1,EPDR1,ERO1A,GSTM1,GSTM3,HK2,HLA-DQB1,ID1,LY6E,MADD,MCL1,MLH1,NCAM2,NKG7,NR1H4,PTN,RTP4,Scd2,Slfn2,TACSTD2,TAP1,TIMP3,UBA7
SLC13A1	transporter	-1.508	0	0.000214	2.57e-05	HK2,HSPA5,IGF1,INSIG1,Mt1,MVD,RPN1,SCD,SDF2L1,Tgtp1/Tgtp2,Xlr3c (includes others)	ALDH1A1,HK2,HSPA5,KLF9,MPP6,Mt1,RPN1,SDF2L1,TUBA1C,XBP1,Xlr3c (includes others),YARS1
SMAD3	transcription regulator	1.228	1.864	7.29e-09	0.0283	APOA1,APOB,BCL2,BGN,CCND1,CD59,CIITA,COL1A2,CYP51A1,DEPTOR,FDFT1,HMOX1,HSP90B1,HSPA5,ID1,ID2,IL4,JAM2,LGALS9B,Ly6a (includes others),NET1,PPARGC1A,RHOB,SKIL,SMAD7,TF,THBS1,TIMP3,VIM	APOA1,CYP51A1,EGR1,FDFT1,GATA3,HSP90B1,HSPA5,ID1,JUN,LGALS9B,MBOAT2,SLC25A4,TIMP3,ZEB2
SMARCB1	transcription regulator	-1.057	-0.677	1.03e-06	0.0027	ATP1B1,CCND1,CDC6,CDC7,CDK1,CDKN2C,CENPE,COL1A2,CSF1,CXCR4,DSG2,E2F1,ETS2,FAS,GJA1,KIF11,MCM5,OAS1,PTN,RAD51AP1	AURKA,BNIP3L,CCNA2,CDK1,CDKN2C,CENPE,COL18A1,F10,F11R,GSN,HES1,PTN,TMOD1
SMARCE1	transcription regulator	-2.236	-2	0.000496	0.00354	BCL2,CDK1,CENPE,CENPF,PGR	CCNB1,CDK1,CENPE,CENPF
SOX2	transcription regulator	-1.067	0.639	0.00224	0.013	BIRC5,CCND1,CXCR4,DOCK10,DUSP5,EPCAM,ETS2,ETV5,FGF3,GDF3,GJA1,Hmga2,ID2,IGF1,ISL1,JAM3,KRT18,LMCD1,MYCN,NKX2-3,NTF4,PIK3R1,PRKCQ,SOX6,TF,TIMP3,TMEM163,VIM	ABCG2,ALDH1A1,ALOX5,BHLHE40,BIRC5,CD9,CTNNAL1,DNMT3B,ELF1,FGF3,FYN,GATA3,GDF3,GSN,JARID2,JUN,MYCN,NDN,PARVB,PRKCH,PSAT1,SAPCD2,TEAD2,TIMP3
SP1	transcription regulator	0.364	2.985	1.28e-16	9.94e-09	ADA,AEBP1,AFAP1L1,ALOX12,APOA1,APOE,ASS1,BACE2,BCL2,BIRC5,CCND1,CD59,CDK1,CDK6,CDKN2C,CIITA,CIRBP,CKB,COL1A2,CXCR4,CYP51A1,DBF4,DHCR24,DIAPH3,E2F1,ELANE,FAS,GHR,GJA1,HBB,HK2,HMGCR,HMOX1,HSD17B7,HSPA5,IGF1,IRF1,ITGB3,JAM2,KRT18,LDLR,LPL,LTBP3,Mt1,MYCN,MYLK,NPR1,NTF4,P2RX7,PGR,POLD1,PRKCA,PRKCB,PTN,PTPN1,RARA,RASGRP2,SLC39A8,SMAD7,TIMP3,VIM,VWF	ALOX5,APOA1,ASNS,ATP2A2,BIRC5,BNIP3L,CCNA2,CDC25C,CDK1,CDKN2C,CEBPB,CIRBP,CYP51A1,DMD,EGR1,F10,F2R,FYN,HBB,HK2,HSPA5,IGFBP4,IL12A,JUN,LPL,MCL1,Mt1,MYCN,MYLK,NAB2,NCOA3,NDRG1,NPR1,PIM1,PKM,POLB,PTN,SERPINE2,SH3GL1,SLC19A1,SLC25A4,SLC2A3,SLC7A1,TIMP3,ZEB2
SP110	transcription regulator	-0.277	2.53	0.000781	0.0122	CCN1,CD74,E2F1,IL6R,LMNA,MYCN,OAS1,P2RX7,PERP,PLK1,PRKCA,SOX4,ZNF560	CD74,CLU,DMD,F2R,IL6R,MCL1,MYCN,PLK1,TAF6,TXNIP
SP3	transcription regulator	-0.809	2.887	2.06e-07	0.000409	AEBP1,AFAP1L1,ALOX12,BIRC5,CCND1,CDKN2C,COL1A2,CYP51A1,E2F1,FAS,GHR,HSPA5,IGF1,JAM2,LDLR,LPL,MYCN,MYLK,PGR,PTPN1,RASGRP2,SERPINH1,SLC39A8,VIM	ASNS,BIRC5,CD2AP,CDKN2C,CYP51A1,DMD,EGR1,F10,F2R,HSPA5,JUN,LPL,MYCN,MYLK,PKM,SLC19A1,SLC2A3
SREBF1	transcription regulator	4.443	3.104	7.16e-11	1.35e-05	ALDOC,ALOX12,BCL2,Bhlhe41,CYP51A1,DHCR7,FABP5,FAS,FDFT1,FDPS,GPX3,HK2,HMGCR,HMGCS1,HMOX1,HSPA5,IDH1,IDI1,INSIG1,LDLR,LPL,LSS,MSMO1,MVD,NSDHL,NUPR1,RBP1,SCD,Scd2,SQLE,TF,TMEM97	ACACA,AK4,ALDOC,BHLHE40,CCL17,CEBPB,CYP51A1,FABP5,FADS2,FDFT1,FDPS,HK2,HSPA5,IL12A,LPL,MSMO1,NUPR1,RBP1,SC5D,Scd2,SQLE,TMEM97
SREBF2	transcription regulator	4.356	2.926	7.14e-13	8.31e-07	ALDOC,CYP51A1,DHCR7,FABP5,FDFT1,FDPS,HMGCR,HMGCS1,IDH1,IDI1,INSIG1,LDLR,LSS,MSMO1,MVD,MVK,NSDHL,SCD,SQLE,TMEM97	ACACA,ALDOC,CYP51A1,EBP,FABP5,FADS2,FDFT1,FDPS,HES6,MSMO1,SC5D,SQLE,TMEM97
SRF	transcription regulator	-1.098	-0.496	0.000233	0.00127	BCL2,CTSG,CXCR4,DUSP5,ELANE,FHL1,FOSB,GATA1,GDA,GLIPR1,HMOX1,IGF1,IL4,LDLR,LMCD1,LPL,MS4A3,MYLK,NET1,PRSS57,PTGR1,RAB27B,SELP,SVIL,TJP3	ABCA4,BATF,CNN2,CSRP2,DMD,EGR1,GLIPR1,GSN,HES6,JUN,LPL,MCL1,MYLK,MYO1E,PPIA,PRG2,RAB27B,SCAP,SLPI,Tpm2,Tpm4,TUBB4B
STAT3	transcription regulator	0.953	2.176	1.37e-08	4.53e-06	BCL2,BIRC5,CCND1,CD74,CD86,CDK1,CIITA,COL1A2,CXCR4,ECT2,FAS,FFAR2,FOXA3,FSCN1,GBP6,GJA1,GLIPR1,HBB,HK2,HLA-A,HLA-DQA1,HLA-DRB5,HMOX1,ID1,ID2,IL4,IL6R,IRF1,Irgm1,MAF,Mt1,Muc1,NFKBIZ,OAS1,OAS2,PDIA4,PGR,PIM2,PPARGC1A,PTN,RORC,SERPINB1,Slfn2,SMAD7,SOX6,Tgtp1/Tgtp2,THBS1,VIM	ALDH1A1,BATF,BIRC5,BNIP3L,CCL17,CCNB1,CD74,CD9,CDK1,CEBPB,DNMT3B,EGR1,FCER1G,GATA3,GLIPR1,HBB,HK2,HLA-DMA,ID1,IL6R,LDHB,MCL1,Mt1,NDRG1,PDIA4,PEX1,PFKL,PIM1,PIM2,PTK2,PTN,PTPN2,Serpina3g (includes others),SERPINE2,SLAMF1,SLFN13,Slfn2,TAP1,TNS1,XBP1
STAT4	transcription regulator	-0.977	1.4	5.76e-05	2.39e-05	ALDOC,BCL2,ETV5,FSCN1,GJA1,GRTP1,HLA-DQB1,IRF1,ITIH5,KRT18,LTBP3,Mt1,PLAC8,RAMP2,RGCC,S100A4,SELPLG,SERPINB1,TCEAL6,VSIR	ACAP1,ALDOC,ERO1A,FCER1G,GATA3,GRTP1,HES6,HLA-DQB1,ITIH5,KLF9,LUC7L,MBOAT2,MLLT3,Mt1,NDRG1,POLD4,RGCC,SELENBP1,SLC2A3,SRPK1
STAT5A	transcription regulator	0.473	1.97	3.48e-11	0.00898	APOE,BCL2,C15orf48,CCND1,CD68,CDC7,CDK6,DUSP5,FAS,FOSB,H1-2,HOXB6,ID1,ID2,Ifitm1,IGF1,IL4,IL6R,IRF1,KLF10,KLRB1,KRT80,MAF,MUC13,OAS1,OSM,RAB19,RAB27B,SLC7A7,SOCS2,TACSTD2,TBX1,TNFRSF18,TNFRSF25,TNFSF4	CDC25C,CEBPB,CISH,FCER1G,ID1,Ifitm1,IL6R,MCL1,PIM1,RAB27B,SELENBP1,SLC2A3,SOCS2,TACSTD2,TM4SF1,TXNIP,UGP2
STAT5a/b	group	0.94	3.147	5.38e-09	1.73e-06	BCL2,CAVIN2,CCND1,CDKN2C,CLEC1B,ID2,IDI1,IGF1,IL4,IRF1,LCP2,MAF,OSM,PIM2,PTGER3,RARA,RARB,RBP1,TSLP,VWF	CDKN2C,CISH,CLEC1B,CLU,F2R,FCER1G,GATA3,MCL1,PARVB,PIM1,PIM2,RBP1,SLC2A3,SLC35D3,Tmsb4x (includes others),UGP2
STAT6	transcription regulator	1.995	0.742	8.81e-10	0.000157	Acp5,APOE,ASS1,BCL2,CD38,CNRIP1,COL1A2,CTSW,DOCK10,FSCN1,GBP6,GNA15,HMGCR,IGF1,IGF2R,Iigp1,IL4,IRF1,Irgm1,ITGB7,LCP2,Ly6a (includes others),MAF,MVK,MYO6,NEDD9,PIM2,PLS1,PPARGC1A,PRKCA,PROS1,Scd2,SELP,SOCS2,Tgtp1/Tgtp2,THY1,TRPV2,TSLP,UBL3,USP2,VIM	CA2,CCL17,Cd24a,CISH,CKAP4,Clca3a1/Clca3a2,CRIP1,CST7,EFL1,EGR1,FCER1G,GATA3,GNB4,GTSE1,HLA-DMA,NCOA3,NMD3,PCYOX1L,PIM2,PLS1,Scd2,SELENBP1,SOCS2,SYK,TES,TFEC,TNIK,XBP1
STK11	kinase	1.094	0.158	0.00797	0.00927	ALCAM,ASS1,CAMKK1,CCND1,ID1,IL4,LGALS9B,NCAM2,NEDD9,NET1,PTPRN,RGS1,RRM2,SERPINI1,TALDO1,TNFRSF18,TNFSF4,TOP2A	CCNA2,ENOPH1,ID1,LGALS9B,NCAM2,NPEPL1,PHGDH,PKM,POLD4,PPA1,PSAT1,RGS1,SRM,STARD10,TARS1,TPI1,UCK2
TAL1	transcription regulator	2.767	0.671	5.16e-06	0.000217	Acp5,BCL2,CDK6,CDKN3,DSCC1,DSG2,GATA1,HBB,HELLS,HIVEP3,HLA-A,ID2,KIF15,KIF20A,MPO,MVD,NCAPG,NFKBIZ,RASD1,SOX4,TNFSF4,TOX	CCNB1,GALNT7,GATA3,HBB,JUN,KIF14,KIF20A,LMO1,MYO1E,NCAPG,NDN,OXR1,PTPRCAP,SLAMF1,SLC2A3,SYK,TUBB4B,YARS1
TBX2	transcription regulator	3.742	3.464	1.57e-07	3.44e-06	ASF1B,CDC6,CDCA3,CDK1,CDKN2C,CKAP2,E2F1,HELLS,MCM5,MXD3,PLK1,PRC1,SGO1,TRIB3	AURKA,AURKB,BHLHE40,CCNA2,CCNB1,CDCA5,CDK1,CDKN2C,PLK1,PRC1,SGO1,SMC2
TCF4	transcription regulator	2.794	2.746	5.09e-14	3.86e-13	ADA,ALCAM,ASF1B,BIRC5,CCNB2,CCND1,CD38,CDCA3,CDK1,CDK6,CDKN3,CEP55,CKS2,Clec2d (includes others),CRELD2,DCK,DNAJC12,EPCAM,ESCO2,EYA1,FAS,GEMIN5,GIMAP4,HMMR,HSP90B1,ID2,ITGB3,Ly6a (includes others),MANF,MKI67,MXD3,NCAPG,NDUFB4,NEDD9,PDIA4,PDIA6,PLAC8,PLK2,PRC1,RASGRP2,RHOC,RRM2,SDF2L1,SERPINB1,SMAD7,SPC24,VSIR	BHLHE40,BIRC5,CCNA2,CCNB2,CD9,CDC20,CDK1,CELA1,CEP55,CKAP4,CRELD2,DCK,DPF2,ELF1,ESCO2,FKBP11,GEMIN6,HCST,HES1,HMMR,HSP90B1,HYOU1,IGFBP4,JUN,MANF,MCL1,MKI67,MRTO4,NCAPG,NUFIP1,PDIA4,PDIA6,PPID,PRC1,PRDX4,RACGAP1,SDF2L1,Serpina3g (includes others),SLC35B1,SLC35D3,SPC25,TXNIP,XBP1,ZEB2
Tcf7	transcription regulator	-1.131	-1.904	0.0096	0.0342	BCL2,IL4,JAM2,SOCS2,TOX	BATF,FYN,GATA3,SOCS2
TCR	complex	0.267	2.999	8.98e-07	5.89e-06	ALOX12,APOE,BCL2,BIN1,CCND1,CD200,CD27,CD38,CXCR4,ETV5,FAS,HSP90B1,HSPA5,IL4,IRF1,ITGB7,LCP2,MAF,MYCN,OAS1,P2RX7,PDE3B,PDIA4,PIK3R1,SKIL,SLC1A5,SMAD7,SOCS2,TALDO1,TNFRSF18,TNIP3,TSC22D1	BATF,BIN1,CCL17,CISH,EGR1,FYN,GATA3,HSP90B1,HSPA5,HSPD1,JUN,KCNK5,LDHB,MCL1,MYCN,NAB2,NOP58,ODC1,P4HB,PDIA4,PIM1,PRELID1,RPL15,SIAH2,SLAMF1,SLC1A5,SLC2A3,SOCS2,TPI1
TFRC	transporter	0.213	-1.373	0.000105	1.96e-06	CDK1,GGT1,GPX3,HK2,HMOX1,HSPA5,ID2,PPP1R15A,PTN,RGS1,SRXN1	CCNA2,CCNB1,CDC20,CDK1,ERO1A,HERPUD1,HK2,HSPA5,JUN,PHGDH,PTN,RGS1,XBP1
Tgf beta	group	-0.075	1.4	2.43e-12	0.0203	Acp5,BASP1,BCL2,BGN,CCN1,CCND1,CDK6,CIITA,COL1A2,COL4A1,COL4A2,CSF1,CXCR4,FSCN1,HMOX1,ID1,IGF1,Igha,IL4,ITGB3,KLF10,LMCD1,Ly6a (includes others),MAF,MN1,MYCN,NEDD9,PLPP3,PPARGC1A,RHOB,RORC,SKIL,SMAD7,THBS1,TIMP3,TSLP,VIM	BHLHE40,CEBPB,CLU,F10,FSTL1,GATA3,ID1,IGFBP4,JUN,MIF,MMP15,MYCN,RUNX3,SEC14L2,TFRC,TIMP3
TGFB1	growth factor	0.987	1.572	3.36e-28	6.2e-18	Acp5,ACTN1,ADORA2B,Akr1c19,ALOX12,AMOTL2,AOPEP,APOB,APOE,ASS1,BCL2,BGN,BIN1,BIRC5,CALML4,CAVIN2,CCN1,CCNB2,CCND1,CCNE2,CD59,CD68,CD86,CDC42EP4,CDC7,CDK1,Cdkn1c,CDKN2C,CDKN3,CENPE,CENPF,CIITA,CKS2,CLDN4,Clec2d (includes others),CNN3,COL1A2,COL4A1,COL4A2,CSF1,CTSH,CXCR4,DEPTOR,DPYSL2,DSG2,DYNLL1,E2F1,ECM1,EPCAM,F2,FABP5,FAP,FAS,FHL1,FOSB,FSCN1,FUT7,FUT8,FZD1,GATA1,GEM,GJA1,Gsta4,HK2,HLA-DQA1,HLA-DQ…	2610318N02Rik,ABCG2,ACKR1,ALOX5,AP3S1,APP,AQP1,ARL4A,ASNS,BHLHE40,BIN1,BIRC5,BNIP3L,BUB1B,CARS1,CCNA2,CCNB1,CCNB2,CDC20,CDC25C,CDK1,CDK17,CDKN2C,CEBPB,CENPE,CENPF,Ces2e,CLU,CNN2,COL18A1,COTL1,CSRP2,DNMT3B,ECM1,EGR1,EIF4EBP1,ESAM,F2R,FABP5,FAM3C,FCER1G,FUT8,FYN,GARS1,GATA3,GNB4,GSDME,GSN,HCST,HES1,HK2,HLA-DMA,HLA-DQB1,HOOK1,HOXB5,HPGD,HSPA5,ID1,IGFBP4,IL12A,IL6R,ITIH5,JUN,KLF9,LPL,LSM2,LTC4S,MAP2K…
TGFB3	growth factor	0.434	-1.717	4.96e-06	0.0028	BCL2,CCN1,CD59,COL1A2,FOSB,GJA1,ITGB3,PLK1,PPARGC1A,SCD,SKIL,SMAD7,THBS1,TIMP3,TJP1	BHLHE40,GATA3,JUN,LTC4S,PLK1,SERPINE2,TIMP3,TJP1,TNS1,ZEB2
THBS4	other	1.949	2.575	0.018	3.56e-05	CRELD2,HSPA5,MANF,SDF2L1	CRELD2,HSPA5,HYOU1,MANF,MTHFD2,P4HB,SDF2L1
TLR4	transmembrane receptor	-1.037	1.705	1.88e-06	0.0323	BCL2,CCN1,CD200,CD38,CD86,CDK6,EFNA1,FAS,FLT3LG,GJA1,HLA-DQA1,HMOX1,HSPA5,Ifi47,Iigp1,IL4,IRF1,IRF8,Irgm1,NAA80,NFKBIZ,NR1H4,PGR,PLEK,PLK2,RGCC,RGS1,SELP,SLCO3A1,TSC22D1,TSLP,Wfdc17	APOBEC3B,APP,BATF,CERS5,CISH,HHEX,HSPA5,IL12A,LTC4S,MIF,NR1H4,PLEK,RGCC,RGS1,RGS18,SLA,TFRC,TNFAIP8L2,XBP1
TNF	cytokine	-0.996	1.431	1.85e-26	6.44e-08	Acp5,ADORA2B,AEBP1,ALCAM,APBA3,APOA1,APOE,ASS1,BCL2,BGN,BIRC5,CA12,Casp12,Ccl9,CCN1,CCND1,CD200,CD38,CD47,CD59,CD86,CDC42EP4,CDKN2C,CIITA,CLDN4,CLEC11A,CLEC4E,COL1A2,CSF1,CSF2RB,CXCR4,CYP26B1,DUSP5,E2F1,EFNA1,EMP2,EPCAM,ERN1,ETS2,ETV5,FABP5,FAS,FDPS,FOSB,FSCN1,FUT7,GBP6,GCLM,GEM,GHR,GJA1,GNA15,Gsta4,GSTM2,HID1,HK2,HK3,HLA-A,HMGCR,HMOX1,HOXB8,HPGDS,HSD17B7,HSP90B1,HSPA5,ID1,IGF1,IL4,INSIG1,IRF1,IR…	ABCG2,ACACA,ALOX5,APOA1,APOBEC3B,APP,AQP1,ARHGDIB,ATP2A2,ATP2B4,BCKDHA,BHLHE40,BIRC5,BUB1B,CA2,Casp12,CAVIN3,CCL17,CDC25C,CDKN2C,CEBPB,CISH,CLEC11A,CLU,COTL1,CST7,DHRS3,DMD,EGR1,EXOC3L4,F11R,FABP5,FCER1G,FDPS,FYN,GATA3,GCLM,GNB4,GSTP1,HES1,HK2,HPGD,HSP90B1,HSPA5,HSPD1,ID1,IGFBP4,IL12A,JARID2,JUN,KIF20A,LGALS9B,LPAR6,LPL,LTC4S,MCL1,MECOM,METRNL,MIF,Mt1,Mt2,MTHFD2L,MYH10,MYLK,NCAM1,NINJ1,NR1H4,NSG1…
TNFRSF1A	transmembrane receptor	-1.155	-0.664	3.92e-07	0.012	CCNE2,CD38,CD68,CD86,CDC6,E2F1,EFNA1,GCLM,GHR,IGF1,IL4,LGALS9B,MPO,NHSL2,NQO1,P2RX7,RORC,SELP,SOX6,TLCD4	CEBPB,CLCN3,GATA3,GCLM,IL12A,JUN,KIF14,KNTC1,LGALS9B,PIM1,TFRC
TNFSF13B	cytokine	0.412	1.026	0.0017	0.0183	BCL2,CD74,CD86,DUSP5,HLA-DQA1,PIM2,PLEK,PLK1	CD74,JUN,MCL1,PIM2,PLEK,PLK1
TP53	transcription regulator	-3.29	-3.373	6.57e-27	2.38e-14	ACTN1,ADA,ADORA2B,AMOTL2,APBB2,APOA1,APOE,ARRB2,ASF1B,ASS1,BCL2,BIRC5,CALCRL,CCN1,CCNB2,CCND1,CCNE2,CD47,CD59,CDC6,CDC7,CDK1,CDKN3,CENPE,CENPF,CEP55,CHEK2,CKAP2,CKB,CKS2,CNN3,COL1A2,COL4A1,COL4A2,COQ8A,CSF1,CTSH,CTSW,CYP26B1,CYP51A1,DBF4,DCK,DHCR24,DHCR7,DNAJC12,DUSP5,E2F1,EFNA1,FABP5,FAS,FDFT1,FDPS,FHL1,FIGNL1,GAS6,GATA1,GDA,GJA1,GLIPR1,GPR4,GPX3,GSTM1,H1f5,HK2,HLA-DQA1,HMGCR,HMGCS1,HMMR,HMOX1,H…	ABCB4,ABCG2,AK4,ALDH1A1,ALOX5,APOA1,APP,ASNS,AURKA,AURKB,BHLHE40,BIRC5,BUB1B,CARS1,CCNA2,CCNB1,CCNB2,CCNF,CDC16,CDC20,CDC25C,CDC34,CDK1,CEBPB,CENPE,CENPF,CEP55,CLU,CNN2,COL18A1,CYP51A1,DCK,DDX39A,DNMT3B,EGR1,F11R,F2R,FABP5,FAM3C,FDFT1,FDPS,FSTL1,FYN,GLIPR1,GSN,GSTM1,GSTP1,GTSE1,H2AX,HK2,HMMR,HS3ST1,HSPD1,HSPH1,ID1,IGFBP4,IL12A,JUN,KIF22,KNTC1,LDHB,MAP2K1,MCL1,MKI67,MLH1,MRPL38,MRPS24,MRPS25,MRTO4…
TP63	transcription regulator	-0.026	1.354	0.000239	0.0127	ADA,ALOX12,CAVIN2,CCN1,CCND1,CDK1,CDK6,CKS2,COL4A1,CTXN1,CXCR4,E2F1,FAS,FDPS,HK2,ID1,MKI67,PERP,RRM2,S100A4,SOX4,SSPN,STMN1,THBS1,THY1,TIMP3,TINAGL1,TOP2A,VILL,VIM,ZNF560	APOBEC3B,B9D1,BHLHE40,CCNA2,CCNB1,CDC25C,CDK1,CDK17,EMID1,F11R,F2R,FDPS,HES1,HK2,ID1,MKI67,MLH1,P4HB,RACGAP1,SLC2A3,TACC3,TIMP3,VILL,ZEB2
TP73	transcription regulator	-1.916	-1.759	7.13e-07	0.000177	ADA,ADORA2B,ARNTL,BCL2,BIRC5,Ccl9,CCN1,CDK1,Cdkn1c,CDKN3,CKS2,CNN3,FAS,GATA1,ID2,KIF22,LZTS1,MYCN,NUPR1,PERP,PIGF,PLK2,RPRM,STMN1,SYNE2,TBX1,THBS1,THY1,TIMP3,TNFAIP2,TPX2,UBE2C,UBL3,Wfdc17	AURKA,BHLHE40,BIRC5,CCNA2,CCNB1,CCNF,CDC20,CDC25C,CDC42EP2,CDK1,COL18A1,DHRS3,EGR1,GTSE1,HES1,IGFBP4,KIF22,LCP1,MLH1,MYCN,NCAM1,NUPR1,PSRC1,SERPINE2,TAP1,TIMP3,TNFAIP2
TRAF2	enzyme	-0.44	2.223	1.65e-05	0.00407	CDK1,EFNA1,EPCAM,FAS,FFAR2,IL4,Muc1,PBX3,PDE8A,PLK1,PPARGC1A,TK1	AURKA,AURKB,CCNB1,CDC25C,CDK1,NDRG1,PLK1,Serpina3g (includes others)
TREM1	transmembrane receptor	-1.138	0.302	4.04e-10	0.0439	ADORA2B,ARRDC4,ATP1B1,BCL2,CD86,CDK1,CKS2,CSF1,CXCR4,ETS2,FFAR2,GCLM,GEM,IL4,IL6R,IRF1,LPL,OSGIN1,PHLDA2,PIM2,PLAC8,PLPP3,RGS1,SLCO4A1,THBS1,TMEM158,TNIP3	ASNS,CCL17,CDK1,CEBPB,EGR1,GCLM,HES1,IL6R,LPL,PIM2,RGS1
TRIM24	transcription regulator	-0.629	-2.121	1.5e-05	0.0207	Ifi47,Iigp1,IL4,IRF1,Irgm1,Ly6a (includes others),MYH10,OAS1,PCLAF,PHF11,PLAC8,PRKCQ,SOCS2,Tgtp1/Tgtp2	CA2,MYH10,PCLAF,PHF11,RTP4,SOCS2,TAP1,UBA7
TRPS1	transcription regulator	-2.449	-2.828	0.0117	0.000387	CCNB2,CDK1,CENPF,KIF11,TOP2A,TPX2	AURKB,CCNA2,CCNB2,CDC20,CDC25C,CDK1,CENPF,SPC25
TSC2	other	0.921	-1.731	2.98e-07	0.000211	BIRC5,C16orf74,CCND1,CD68,DPP7,E2F1,HK2,HMOX1,HSPA5,Mt1,NIBAN1,NSDHL,PRKCA,S100A6,SCD,SLC14A1,TMEM176A,VAMP8	BIRC5,CREG1,CRIP1,EGR1,ERO1A,GSN,HK2,HSPA5,LDHB,MCL1,Mt1,S100A6,SLC14A1
VDR	transcription regulator	2.224	1.714	3.07e-10	3.99e-07	BCL2,CCND1,CENPH,CENPS/CENPS-CORT,Clec2d (includes others),COL4A1,COL4A2,CSF1,HK2,ID1,IL4,ITGB7,KIF11,KIF22,LDLR,LGALS1,LPL,NASP,NDC1,NEDD9,NR1H4,NUPR1,PRC1,RAD51AP1,RARB,RGCC,SLC7A7,TK1,TPX2,TSLP	ACACA,BUB1B,CCNB1,CDC20,CEBPB,CISH,EGR1,GATA3,HK2,ID1,INCENP,JUN,KIF22,LGALS1,LPL,NDC1,NR1H4,NUPR1,ODC1,PRC1,RGCC,SPAG5,SSX2IP,TXNIP
Vegf	group	2.521	4.536	3.62e-19	2.4e-10	ANGPTL2,ARNTL,BCL2,BIRC5,CALCRL,CCN1,CCNE2,CDC6,CDK1,CDKN2C,CDKN3,CENPF,CXCR4,DBF4,DHPS,DOK5,DUSP5,EFNA1,EMP2,ETV5,FAS,FOSB,GATA1,GEM,GPR4,HELLS,HID1,HK2,HMMR,HMOX1,HOXB8,ID1,IL4,INSIG1,IRF1,JAM2,KIF11,KIF15,KIF22,LDLR,MCM5,MKI67,Mt2,MYCN,PHLDA2,PIM2,PLK1,PLPP3,PRC1,PRKCB,RGCC,RGS2,SOCS2,TACSTD2,TJP1,TMEM158,TPX2,TRIB2,UBE2C,VIM,VWF,XDH	ASNS,AURKA,AURKB,BIRC5,BUB1B,CA2,CCNF,CDC20,CDC25C,CDK1,CDKN2C,CENPF,EBP,EGR1,GRB10,HERPUD1,HES1,HK2,HMMR,ID1,IGFBP4,JUN,KIF20B,KIF22,LPAR6,LRP8,MCL1,MIF,MKI67,Mt2,MYCN,NAB2,PIM2,PLK1,PLVAP,PRC1,PTK2,RGCC,SLC7A1,SMC2,SOCS2,TACSTD2,TJP1,TPST1,VEGFB
VEGFA	growth factor	0.876	3.619	8.74e-08	0.000509	BCL2,BIRC5,Ccl9,CCN1,CCND1,CD68,CD86,CXCR4,DUSP5,E2F1,ERAP1,ETS2,ETV5,FOSB,GJA1,HLA-DQB1,HMOX1,HSPA5,ID1,ITGB3,LAG3,LMNA,MKI67,MYCN,MYLK,PLPP3,PPARGC1A,PRKCA,THBS1,TRPC6	AK4,BATF,BIRC5,CDC25C,CYB5B,E2F3,EGR1,GRB10,HES1,HLA-DQB1,HSPA5,ID1,IGFBP4,MCL1,MKI67,MMP15,MYCN,MYLK,PIM1,PPA1,PTK2
WT1	transcription regulator	-1.416	0.151	1.78e-08	2.01e-08	ACTN1,BCL2,CCND1,CDKN2C,CIRBP,COL4A1,CSF1,EFNA1,FDFT1,FDPS,FOSB,HSP90B1,IDI1,IGF1,IRF8,LSS,MYCN,PDE8A,PDIA4,Podxl,RARA,Scd2,SQLE,THBS1,TIMP3,TSC22D1,TYROBP	APRT,ASNS,CD2AP,CDKN2C,CIRBP,CUL4B,EGR1,FDFT1,FDPS,GRB10,GSN,HSP90B1,IFRD2,MCL1,MYCN,NDRG1,ODC1,PDIA4,Podxl,Scd2,SLC2A3,SQLE,TARS1,TIMP3,TM4SF1,YARS1
XBP1	transcription regulator	0.582	3.373	4.97e-08	3.26e-09	ALG12,ALG2,APBB2,APOA1,BCL2,CREB3L1,FAS,FKBP10,FKBP2,Gkn3,HMOX1,HSP90B1,HSPA5,NUCB2,PDIA3,PDIA4,PDIA5,PDIA6,PHLDA2,PTPRN,RPN1,S100A6,SCD,SDF2L1,SLC1A5,SYVN1	ACACA,APOA1,APP,ATF6B,ATP2A2,DNAJB11,ERP44,FKBP11,FKBP2,Gkn3,HERPUD1,HSP90B1,HSPA5,HYOU1,MOGS,NCOA3,P4HB,PDIA3,PDIA4,PDIA6,RPN1,S100A6,SDF2L1,SELENOM,SLC1A5,SRPRB,XBP1
YAP1	transcription regulator	1.521	2.412	3.79e-09	0.000382	AMOTL2,BIRC5,CAVIN2,CCN1,CCND1,CDC6,CDK1,CDK6,CRIM1,DIAPH3,E2F1,HMGCR,HMGCS1,ID1,ID2,LMNA,LPL,NUPR1,PLK1,RRM2,THBS1,TK1,TOP2A,VIM	ACACA,ACAT2,AURKB,BIRC5,CCNA2,CCNB1,CCNF,CDCA5,CDK1,EGR1,ID1,LPL,NUPR1,PLK1,SLC2A3
YY1	transcription regulator	1.379	-0.098	4.5e-14	5.32e-09	ALCAM,BIRC5,CCNB2,CDC6,CDCA3,Cdkn1c,CDKN2C,CENPE,CENPH,CIITA,CXCR4,DNTT,FAS,FDPS,H4C3,HELLS,HMGCR,HMOX1,HSPA5,ID2,IL4,KIF11,KIF20A,LDLR,MCM5,MKI67,MXD3,NFKBIZ,PERP,PLK1,PPP1R15A,PRC1,RAD51AP1,RLIM,TGM2,TOP2A,TSLP,VIM,VWF	AURKA,AURKB,BIRC5,BUB1B,CCNA2,CCNB1,CCNB2,CDC25C,CDKN2C,CEBPB,CENPE,CLU,DMD,EGR1,FDPS,GFER,H2AX,HSPA5,INCENP,KIF20A,MKI67,MPG,NSG1,PLK1,POLB,PRC1,PSRC1,SLC25A4,TACC3,VEGFB
ZFP36	transcription regulator	-2.051	-0.932	3.79e-05	0.00664	CCNE2,CDC6,E2F1,IRF1,KIF11,MPO,NHSL2,OSM,PRC1,SOX6,TLCD4,TOP2A	CLCN3,IL12A,JUN,KIF14,KNTC1,PIM1,PRC1,TFRC
