# Supplementary material for: The stem/progenitor landscape is reshaped in a mouse model of essential thrombocythemia and causes excess megakaryocyte production
Source: Sci Adv. 2020 Nov 25;6(48):eabd3139. doi: 10.1126/sciadv.abd3139 (PMC7688335; doi:10.1126/sciadv.abd3139)
Supplement: Table S4 [file abd3139_Table_S4.xlsx]

## Sheet: Sheet1
Supplementary Table 4
ANTIBODY	SUPPLIER	CATALOG NUMBER	CLONE	DILUTION
				( /100)
Lineage cocktail Alexa Fluor 700	Biolegend	133313	17A2, RB6-8C5, RA3-6B2, Ter-119, M1/70	5
Sca1 Brilliant Violet 605	Biolegend	108134	D7	1
CD117 APC/Cy7	Biolegend	105826	2B8	1.5
CD48 FITC	Biolegend	103404	HM48-1	1
CD150 PE/Cy7	Biolegend	115914	TC15-12F12.2	1.5
CD45 Brilliant Violet 785	Biolegend	103149	30-F11	1
EPCR PE	STEMCELL Technologies	60038PE	RMEPCR1560	1.5
CD41 Brilliant Violet 421	Biolegend	133912	MWReg30	1
CD45 FITC	Biolegend	103108	30-F11	1
CD45.1 Brilliant Violet 785	Biolegend	110743	A20	1
CD45.2 Alexa Fluor 700	Biolegend	109822	104	1
Ter119 APC	Biolegend	116212	TER-119	1
CD11b Brilliant Violet 605	Biolegend	101257	M1/70	1
B220 APC	Biolegend	103212	RA3-6B2	1
Sca1 Brilliant Violet 785	Biolegend	108139	D7	1
CD41 Brilliant Violet 605	Biolegend	133921	MWReg30	1
CD41 FITC	BD Pharmigen	553848	MWReg30	1
CD9 FITC	Biolegend	124808	M23	1
